# Supplementary material for: Aqua­bis(4-formyl­benzoato-κ2 O 1,O 1′)bis­(isonicotinamide-κN 1)cadmium(II) monohydrate
Source: Acta Crystallogr Sect E Struct Rep Online. 2009 Oct 23;65(Pt 11):m1416–7. doi: 10.1107/S1600536809042640 (PMC2971022; doi:10.1107/S1600536809042640)
Supplement: Supplementary file 1 [file e-65-m1416-sup1.cif]

##############################################################################
###                                                                        ###
###        Electronic paper (Acta Crystallographica Section E)             ###
###                                                                        ###
##############################################################################
#                                                                            #
# This CIF contains the data in a paper accepted for publication in Acta     #
# Crystallographica Section E. It conforms to the requirements of Notes      #
# for Authors for Section E, and has been peer reviewed under the auspices   #
# of the IUCr Commission on Journals.                                        #
#                                                                            #
# Full details of the Crystallographic Information File format               #
# are given in the paper "The Crystallographic Information File (CIF):       #
# a New Standard Archive File for Crystallography" by S. R. Hall, F. H.      #
# Allen and I. D. Brown [Acta Cryst. (1991), A47, 655-685].                  #
#                                                                            #
# The current version of the core CIF dictionary is obtainable from          #
# ftp://ftp.iucr.org/pub/cif_core.dic. The current version number is 2.4.    #
#                                                                            #
# Software is freely available for graphical display of the structure(s) in  #
# this CIF.  For information consult the CIF home page http://www.iucr.org/  #
# cif/home.html                                                              #
#                                                                            #
# This file may be used for bona fide research purposes within the           #
# scientific community so long as proper attribution is given to the journal # 
# article from which it was obtained.                                        #
#                                                                            #
##############################################################################
                                             
data_I
_audit_creation_method     SHELXL-97
_chemical_name_systematic
;
Aquabis(4-formylbenzoato-\k^2^<i>O</i>^1^,<i>O</i>^1'^)bis(isonicotinamide-
\k<i>N</i>^1^)cadmium(II) monohydrate
;
_chemical_name_common     ?
_chemical_formula_moiety     'C28 H24 Cd N4 O9, H2 O'
_chemical_formula_sum     'C28 H26 Cd N4 O10'
_chemical_formula_iupac     '[Cd (C8 H5 O3)2 (C6 H6 N2 O)2 (H2 O)], H2 O'
_chemical_formula_weight     690.93
_chemical_melting_point     ?
_symmetry_cell_setting     monoclinic
_symmetry_space_group_name_H-M     'P 21/c'
_symmetry_space_group_name_Hall     '-P 2ybc'
loop_
    _symmetry_equiv_pos_as_xyz
    'x, y, z'
    '-x, y+1/2, -z+1/2'
    '-x, -y, -z'
    'x, -y-1/2, z-1/2'
_cell_length_a     9.3357(3)
_cell_length_b     19.0501(6)
_cell_length_c     16.3743(5)
_cell_angle_alpha     90.00
_cell_angle_beta     93.2030(10)
_cell_angle_gamma     90.00
_cell_volume     2907.55(16)
_cell_formula_units_Z     4
_cell_measurement_reflns_used     9959
_cell_measurement_theta_min     2.43
_cell_measurement_theta_max     28.42
_cell_measurement_temperature     100(2)
_exptl_crystal_description     block
_exptl_crystal_colour     colorless
_exptl_crystal_size_max     0.27
_exptl_crystal_size_mid     0.11
_exptl_crystal_size_min     0.10
_exptl_crystal_density_diffrn     1.578
_exptl_crystal_density_meas     ?
_exptl_crystal_density_method     'not measured'
_exptl_crystal_F_000     1400
_exptl_absorpt_coefficient_mu     0.815
_exptl_absorpt_correction_type     multi-scan
_exptl_absorpt_process_details     '(SADABS; Bruker, 2005)'
_exptl_absorpt_correction_T_min     0.896
_exptl_absorpt_correction_T_max     0.920
_exptl_special_details
;
;
_diffrn_ambient_temperature     100(2)
_diffrn_radiation_type     MoK\a
_diffrn_radiation_wavelength     0.71073
_diffrn_radiation_source     'fine-focus sealed tube'
_diffrn_radiation_monochromator     graphite
_diffrn_measurement_device_type     'Bruker Kappa APEXII CCD area-detector'
_diffrn_measurement_method     '\f and \w'
_diffrn_detector_area_resol_mean     ?
_diffrn_reflns_number     26549
_diffrn_reflns_av_R_equivalents     0.0430
_diffrn_reflns_av_sigmaI/netI     0.0281
_diffrn_reflns_theta_min     1.64
_diffrn_reflns_theta_max     28.42
_diffrn_reflns_theta_full     28.42
_diffrn_measured_fraction_theta_max     0.975
_diffrn_measured_fraction_theta_full     0.975
_diffrn_reflns_limit_h_min     -12
_diffrn_reflns_limit_h_max     12
_diffrn_reflns_limit_k_min     -20
_diffrn_reflns_limit_k_max     25
_diffrn_reflns_limit_l_min     -21
_diffrn_reflns_limit_l_max     17
_diffrn_standards_number     0
_diffrn_standards_interval_count     ?
_diffrn_standards_interval_time     ?
_diffrn_standards_decay_%     ?
_refine_special_details
;
Refinement of <i>F</i>^2^ against ALL reflections. The weighted <i>R</i>-factor
<i>wR</i> and goodness of fit <i>S</i> are based on <i>F</i>^2^, conventional
<i>R</i>-factors <i>R</i> are based on <i>F</i>, with <i>F</i> set to zero for
negative <i>F</i>^2^. The threshold expression of <i>F</i>^2^ >
\s(<i>F</i>^2^) is used only for calculating <i>R</i>-factors(gt) <i>etc</i>.
and is not relevant to the choice of reflections for refinement.
<i>R</i>-factors based on <i>F</i>^2^ are statistically about twice as large
as those based on <i>F</i>, and <i>R</i>- factors based on ALL data will be
even larger.
;
_reflns_number_total     7151
_reflns_number_gt     5904
_reflns_threshold_expression     I>2\s(I)
_refine_ls_structure_factor_coef     Fsqd
_refine_ls_matrix_type     full
_refine_ls_R_factor_all     0.0359
_refine_ls_R_factor_gt     0.0279
_refine_ls_wR_factor_gt     0.0708
_refine_ls_wR_factor_ref     0.0745
_refine_ls_goodness_of_fit_ref     1.026
_refine_ls_restrained_S_all     1.056
_refine_ls_number_reflns     7151
_refine_ls_number_parameters     431
_refine_ls_number_restraints     8
_refine_ls_hydrogen_treatment     mixed
_refine_ls_weighting_scheme     calc
_refine_ls_weighting_details
         'calc w=1/[\s^2^(Fo^2^)+(0.0355P)^2^+1.7245P] where P=(Fo^2^+2Fc^2^)/3'
_atom_sites_solution_hydrogens     geom
_atom_sites_solution_primary     direct
_atom_sites_solution_secondary     difmap
_refine_ls_shift/su_max     0.002
_refine_ls_shift/su_mean     0.000
_refine_diff_density_max     1.161
_refine_diff_density_min     -0.626
_refine_ls_extinction_method     none
_refine_ls_extinction_coef     ?
loop_
    _atom_type_symbol
    _atom_type_description
    _atom_type_scat_dispersion_real
    _atom_type_scat_dispersion_imag
    _atom_type_scat_source
    'C' 'C' 0.0033 0.0016
                         'International Tables Vol C Tables 4.2.6.8 and 6.1.1.4'
    'H' 'H' 0.0000 0.0000
                         'International Tables Vol C Tables 4.2.6.8 and 6.1.1.4'
    'Cd' 'Cd' -0.8075 1.2024
                         'International Tables Vol C Tables 4.2.6.8 and 6.1.1.4'
    'N' 'N' 0.0061 0.0033
                         'International Tables Vol C Tables 4.2.6.8 and 6.1.1.4'
    'O' 'O' 0.0106 0.0060
                         'International Tables Vol C Tables 4.2.6.8 and 6.1.1.4'
_computing_data_collection     'APEX2 (Bruker, 2007)'
_computing_cell_refinement     'SAINT (Bruker, 2007)'
_computing_data_reduction     'SAINT (Bruker, 2007)'
_computing_structure_solution     'SHELXS97 (Sheldrick, 2008)'
_computing_structure_refinement     'SHELXL97 (Sheldrick, 2008)'
_computing_molecular_graphics     'ORTEP-3 for Windows (Farrugia, 1997)'
_computing_publication_material     'WinGX (Farrugia, 1999)'
loop_
    _atom_site_type_symbol
    _atom_site_label
    _atom_site_fract_x
    _atom_site_fract_y
    _atom_site_fract_z
    _atom_site_U_iso_or_equiv
    _atom_site_adp_type
    _atom_site_calc_flag
    _atom_site_refinement_flags
    _atom_site_occupancy
    _atom_site_disorder_assembly
    _atom_site_disorder_group
    Cd Cd1 0.254193(11) 0.604747(6) -0.000741(7) 0.01128(5) Uani d . 1 . .
    N N1 0.16048(16) 0.59088(8) -0.13399(10) 0.0149(3) Uani d . 1 . .
    N N2 0.1001(2) 0.56817(10) -0.44328(10) 0.0292(4) Uani d . 1 . .
    H H2A 0.0791 0.5559 -0.4930 0.035 Uiso calc R 1 . .
    H H2B 0.1589 0.6022 -0.4330 0.035 Uiso calc R 1 . .
    N N3 0.34349(16) 0.58841(8) 0.13406(9) 0.0147(3) Uani d . 1 . .
    N N4 0.4990(3) 0.46566(12) 0.39673(14) 0.0269(6) Uani d P 0.759(3) A 1
    H H4A 0.5191 0.4518 0.4460 0.032 Uiso d PR 0.759(3) A 1
    H H4B 0.5033 0.4366 0.3567 0.032 Uiso d PR 0.759(3) A 1
    N N4B 0.3548(7) 0.5230(4) 0.4293(4) 0.0264(19) Uani d P 0.241(3) A 2
    H H4B1 0.3709 0.5103 0.4794 0.032 Uiso calc PR 0.241(3) A 2
    H H4B2 0.2682 0.5300 0.4103 0.032 Uiso calc PR 0.241(3) A 2
    O O1 -0.00985(14) 0.59254(7) 0.04111(9) 0.0179(3) Uani d . 1 . .
    O O2 0.10880(13) 0.69266(7) 0.04495(8) 0.0184(3) Uani d . 1 . .
    O O3 0.39326(13) 0.69982(7) -0.03952(8) 0.0182(3) Uani d . 1 . .
    O O4 0.51129(14) 0.59950(7) -0.03809(9) 0.0171(3) Uani d . 1 . .
    O O5 -0.48043(16) 0.85486(9) 0.22050(10) 0.0368(4) Uani d . 1 . .
    O O6 1.08430(17) 0.78213(9) -0.20603(11) 0.0406(4) Uani d . 1 . .
    O O7 -0.04317(19) 0.48524(9) -0.39285(9) 0.0374(4) Uani d . 1 . .
    O O8 0.4524(2) 0.57695(10) 0.43632(11) 0.0255(5) Uani d P 0.759(3) A 1
    O O8B 0.5920(5) 0.5229(3) 0.4041(3) 0.0222(15) Uani d P 0.241(3) A 2
    O O9 0.25468(13) 0.48260(8) -0.00288(8) 0.0204(3) Uani d D 1 . .
    H H91 0.327(2) 0.4540(11) 0.0103(16) 0.037(7) Uiso d D 1 . .
    H H92 0.179(2) 0.4560(12) -0.0130(17) 0.042(8) Uiso d D 1 . .
    O O10 0.28361(18) 0.80970(9) 0.06005(11) 0.0374(4) Uani d D 1 . .
    H H101 0.336(3) 0.8070(17) 0.0170(15) 0.075(11) Uiso d D 1 . .
    H H102 0.226(3) 0.7741(15) 0.058(2) 0.100(14) Uiso d D 1 . .
    C C1 -0.00109(18) 0.65688(10) 0.05789(11) 0.0152(4) Uani d . 1 . .
    C C2 -0.12241(18) 0.69296(10) 0.09768(11) 0.0167(4) Uani d . 1 . .
    C C3 -0.22577(19) 0.65346(11) 0.13505(12) 0.0215(4) Uani d . 1 . .
    H H3 -0.2209 0.6047 0.1349 0.026 Uiso calc R 1 . .
    C C4 -0.3363(2) 0.68729(12) 0.17261(13) 0.0262(5) Uani d . 1 . .
    H H4 -0.4053 0.6611 0.1979 0.031 Uiso calc R 1 . .
    C C5 -0.3441(2) 0.75969(12) 0.17262(13) 0.0255(5) Uani d . 1 . .
    C C6 -0.2407(2) 0.79938(12) 0.13549(13) 0.0258(5) Uani d . 1 . .
    H H6 -0.2464 0.8481 0.1354 0.031 Uiso calc R 1 . .
    C C7 -0.1293(2) 0.76589(11) 0.09865(13) 0.0222(4) Uani d . 1 . .
    H H7 -0.0591 0.7922 0.0746 0.027 Uiso calc R 1 . .
    C C8 -0.4633(2) 0.79273(13) 0.21423(15) 0.0323(5) Uani d . 1 . .
    H H8 -0.539(3) 0.7581(15) 0.2423(17) 0.053(8) Uiso d . 1 . .
    C C9 0.50454(18) 0.66490(10) -0.05055(11) 0.0142(3) Uani d . 1 . .
    C C10 0.63231(18) 0.70288(10) -0.08114(11) 0.0158(4) Uani d . 1 . .
    C C11 0.6381(2) 0.77562(10) -0.07766(13) 0.0216(4) Uani d . 1 . .
    H H11 0.5634 0.8007 -0.0563 0.026 Uiso calc R 1 . .
    C C12 0.7556(2) 0.81089(11) -0.10619(13) 0.0257(4) Uani d . 1 . .
    H H12 0.7610 0.8595 -0.1025 0.031 Uiso calc R 1 . .
    C C13 0.8650(2) 0.77348(11) -0.14008(13) 0.0228(4) Uani d . 1 . .
    C C14 0.85761(19) 0.70082(11) -0.14571(13) 0.0215(4) Uani d . 1 . .
    H H14 0.9300 0.6759 -0.1697 0.026 Uiso calc R 1 . .
    C C15 0.74230(19) 0.66558(10) -0.11555(12) 0.0186(4) Uani d . 1 . .
    H H15 0.7382 0.6169 -0.1182 0.022 Uiso calc R 1 . .
    C C16 0.9887(2) 0.81047(13) -0.17276(16) 0.0330(5) Uani d . 1 . .
    H H16 0.999(3) 0.8554(15) -0.1612(17) 0.049(8) Uiso d . 1 . .
    C C17 0.05844(19) 0.54301(10) -0.15291(12) 0.0179(4) Uani d . 1 . .
    H H17 0.0135 0.5210 -0.1106 0.021 Uiso calc R 1 . .
    C C18 0.0173(2) 0.52511(10) -0.23229(12) 0.0200(4) Uani d . 1 . .
    H H18 -0.0532 0.4914 -0.2431 0.024 Uiso calc R 1 . .
    C C19 0.0830(2) 0.55820(10) -0.29624(11) 0.0180(4) Uani d . 1 . .
    C C20 0.1849(2) 0.60930(10) -0.27711(12) 0.0190(4) Uani d . 1 . .
    H H20 0.2289 0.6334 -0.3183 0.023 Uiso calc R 1 . .
    C C21 0.22006(19) 0.62389(10) -0.19570(11) 0.0168(4) Uani d . 1 . .
    H H21 0.2885 0.6583 -0.1833 0.020 Uiso calc R 1 . .
    C C22 0.0421(2) 0.53467(11) -0.38244(12) 0.0250(4) Uani d . 1 . .
    C C23 0.44196(19) 0.53843(10) 0.15065(11) 0.0168(4) Uani d . 1 . .
    H H23 0.4839 0.5165 0.1072 0.020 Uiso calc R 1 . .
    C C24 0.4839(2) 0.51813(10) 0.22937(12) 0.0188(4) Uani d . 1 . .
    H H24 0.5516 0.4828 0.2385 0.023 Uiso calc R 1 . .
    C C25 0.42334(19) 0.55129(10) 0.29467(11) 0.0162(4) Uani d . 1 A .
    C C26 0.3257(2) 0.60491(10) 0.27811(12) 0.0179(4) Uani d . 1 . .
    H H26 0.2861 0.6293 0.3205 0.021 Uiso calc R 1 . .
    C C27 0.28801(19) 0.62164(10) 0.19738(11) 0.0165(4) Uani d . 1 . .
    H H27 0.2216 0.6573 0.1866 0.020 Uiso calc R 1 . .
    C C28 0.4613(2) 0.53171(10) 0.38237(11) 0.0196(4) Uani d . 1 . .
loop_
    _atom_site_aniso_label
    _atom_site_aniso_U_11
    _atom_site_aniso_U_22
    _atom_site_aniso_U_33
    _atom_site_aniso_U_12
    _atom_site_aniso_U_13
    _atom_site_aniso_U_23
    Cd1 0.01149(8) 0.01184(8) 0.01049(8) 0.00038(4) 0.00042(5) -0.00060(5)
    N1 0.0142(7) 0.0165(8) 0.0139(8) 0.0007(6) 0.0005(6) 0.0003(6)
    N2 0.0474(11) 0.0282(10) 0.0115(8) -0.0121(8) -0.0024(7) -0.0003(7)
    N3 0.0147(7) 0.0163(8) 0.0130(7) 0.0004(6) 0.0006(6) -0.0012(6)
    N4 0.0490(15) 0.0203(12) 0.0109(11) 0.0046(10) -0.0034(10) 0.0018(9)
    N4B 0.020(3) 0.048(5) 0.011(3) -0.001(3) 0.001(3) 0.007(3)
    O1 0.0174(6) 0.0163(7) 0.0203(7) 0.0021(5) 0.0029(5) -0.0009(5)
    O2 0.0142(6) 0.0177(7) 0.0235(7) 0.0011(5) 0.0044(5) -0.0001(6)
    O3 0.0124(6) 0.0183(7) 0.0241(7) 0.0004(5) 0.0038(5) -0.0024(6)
    O4 0.0141(6) 0.0162(7) 0.0212(7) -0.0011(5) 0.0035(5) -0.0003(5)
    O5 0.0259(8) 0.0447(11) 0.0394(10) 0.0106(7) -0.0015(7) -0.0184(8)
    O6 0.0297(8) 0.0375(10) 0.0567(11) -0.0091(7) 0.0201(8) 0.0063(8)
    O7 0.0580(11) 0.0372(10) 0.0165(8) -0.0249(8) -0.0030(7) -0.0033(7)
    O8 0.0446(12) 0.0181(10) 0.0132(9) -0.0015(8) -0.0033(8) -0.0001(7)
    O8B 0.015(3) 0.034(4) 0.018(3) -0.002(2) 0.000(2) 0.006(3)
    O9 0.0179(7) 0.0133(7) 0.0293(8) 0.0001(5) -0.0048(6) -0.0007(6)
    O10 0.0360(9) 0.0361(10) 0.0407(10) -0.0002(8) 0.0079(8) -0.0205(8)
    C1 0.0140(8) 0.0186(9) 0.0128(9) 0.0027(7) 0.0003(6) 0.0009(7)
    C2 0.0121(8) 0.0210(10) 0.0168(9) 0.0015(7) -0.0004(7) -0.0032(8)
    C3 0.0188(9) 0.0216(10) 0.0245(10) -0.0022(7) 0.0038(8) -0.0072(8)
    C4 0.0173(9) 0.0334(12) 0.0284(11) -0.0064(8) 0.0063(8) -0.0119(9)
    C5 0.0141(8) 0.0359(12) 0.0264(11) 0.0018(8) 0.0000(8) -0.0150(9)
    C6 0.0208(9) 0.0243(11) 0.0322(12) 0.0058(8) 0.0002(8) -0.0085(9)
    C7 0.0173(9) 0.0220(10) 0.0275(11) 0.0023(7) 0.0022(8) -0.0020(9)
    C8 0.0186(10) 0.0434(14) 0.0350(13) 0.0030(9) 0.0016(9) -0.0222(11)
    C9 0.0131(8) 0.0168(9) 0.0127(8) -0.0013(7) 0.0008(6) -0.0012(7)
    C10 0.0133(8) 0.0175(9) 0.0166(9) -0.0016(7) 0.0004(7) 0.0000(7)
    C11 0.0195(9) 0.0186(10) 0.0272(11) 0.0000(7) 0.0056(8) -0.0009(8)
    C12 0.0269(10) 0.0175(10) 0.0330(12) -0.0065(8) 0.0047(9) -0.0012(9)
    C13 0.0189(9) 0.0234(10) 0.0263(11) -0.0038(8) 0.0034(8) 0.0052(9)
    C14 0.0159(8) 0.0223(10) 0.0269(11) 0.0015(7) 0.0055(8) 0.0054(8)
    C15 0.0159(8) 0.0178(9) 0.0223(10) 0.0005(7) 0.0028(7) 0.0032(8)
    C16 0.0291(11) 0.0270(12) 0.0439(14) -0.0085(9) 0.0103(10) 0.0046(11)
    C17 0.0200(9) 0.0180(9) 0.0156(9) -0.0029(7) 0.0008(7) 0.0023(7)
    C18 0.0252(9) 0.0176(10) 0.0168(10) -0.0064(7) -0.0022(7) 0.0011(8)
    C19 0.0232(9) 0.0173(9) 0.0131(9) -0.0002(7) -0.0011(7) -0.0004(7)
    C20 0.0199(9) 0.0226(10) 0.0146(9) -0.0023(7) 0.0015(7) 0.0018(8)
    C21 0.0162(8) 0.0197(9) 0.0146(9) -0.0040(7) 0.0006(7) -0.0004(7)
    C22 0.0354(11) 0.0243(11) 0.0148(10) -0.0056(9) -0.0033(8) -0.0001(8)
    C23 0.0188(8) 0.0169(9) 0.0147(9) 0.0023(7) 0.0008(7) -0.0023(7)
    C24 0.0210(9) 0.0175(9) 0.0176(9) 0.0042(7) -0.0010(7) 0.0013(8)
    C25 0.0179(8) 0.0172(9) 0.0133(9) -0.0029(7) -0.0009(7) 0.0023(7)
    C26 0.0180(9) 0.0217(10) 0.0141(9) 0.0015(7) 0.0017(7) -0.0013(7)
    C27 0.0161(8) 0.0191(9) 0.0143(9) 0.0022(7) 0.0011(7) -0.0008(7)
    C28 0.0248(9) 0.0204(10) 0.0135(9) -0.0014(8) -0.0014(7) 0.0031(8)
_geom_special_details
;
All e.s.d.'s (except the e.s.d. in the dihedral angle between two l.s. planes)
are estimated using the full covariance matrix. The cell e.s.d.'s are taken
into account individually in the estimation of e.s.d.'s in distances, angles
and torsion angles; correlations between e.s.d.'s in cell parameters are only
used when they are defined by crystal symmetry. An approximate (isotropic)
treatment of cell e.s.d.'s is used for estimating e.s.d.'s involving l.s.
planes.
;
loop_
    _geom_bond_atom_site_label_1
    _geom_bond_atom_site_label_2
    _geom_bond_site_symmetry_2
    _geom_bond_distance
    _geom_bond_publ_flag
    Cd1 O1 . 2.6055(13) yes
    Cd1 O2 . 2.3066(13) yes
    Cd1 O3 . 2.3368(13) yes
    Cd1 O4 . 2.5117(13) yes
    Cd1 O9 . 2.3271(15) yes
    Cd1 N1 . 2.3200(16) yes
    Cd1 N3 . 2.3362(16) yes
    N1 C17 . 1.342(2) ?
    N1 C21 . 1.337(2) ?
    N2 C22 . 1.324(3) ?
    N2 H2A . 0.8600 ?
    N2 H2B . 0.8600 ?
    N3 C23 . 1.341(2) ?
    N3 C27 . 1.343(2) ?
    N4 H4A . 0.8600 ?
    N4 H4B . 0.8600 ?
    N4B C28 . 1.301(7) ?
    N4B H4B1 . 0.8600 ?
    N4B H4B2 . 0.8600 ?
    O1 C1 . 1.258(2) ?
    O2 C1 . 1.259(2) ?
    O3 C9 . 1.255(2) ?
    O4 C9 . 1.263(2) ?
    O5 C8 . 1.200(3) ?
    O6 C16 . 1.199(3) ?
    O7 C22 . 1.239(3) ?
    O8B C28 . 1.263(5) ?
    O9 H91 . 0.884(15) ?
    O9 H92 . 0.875(16) ?
    O10 H101 . 0.880(16) ?
    O10 H102 . 0.864(18) ?
    C1 C2 . 1.504(2) ?
    C2 C7 . 1.391(3) ?
    C2 C3 . 1.392(3) ?
    C3 C4 . 1.389(3) ?
    C3 H3 . 0.9300 ?
    C4 C5 . 1.381(3) ?
    C4 H4 . 0.9300 ?
    C5 C6 . 1.392(3) ?
    C5 C8 . 1.478(3) ?
    C6 C7 . 1.387(3) ?
    C6 H6 . 0.9300 ?
    C7 H7 . 0.9300 ?
    C8 H8 . 1.08(3) ?
    C9 C10 . 1.505(2) ?
    C10 C11 . 1.388(3) ?
    C10 C15 . 1.393(2) ?
    C11 C12 . 1.390(3) ?
    C11 H11 . 0.9300 ?
    C12 C13 . 1.386(3) ?
    C12 H12 . 0.9300 ?
    C13 C14 . 1.389(3) ?
    C13 C16 . 1.479(3) ?
    C14 C15 . 1.383(2) ?
    C14 H14 . 0.9300 ?
    C15 H15 . 0.9300 ?
    C16 H16 . 0.88(3) ?
    C17 C18 . 1.378(3) ?
    C17 H17 . 0.9300 ?
    C18 C19 . 1.393(3) ?
    C18 H18 . 0.9300 ?
    C19 C20 . 1.385(3) ?
    C19 C22 . 1.509(3) ?
    C20 C21 . 1.383(3) ?
    C20 H20 . 0.9300 ?
    C21 H21 . 0.9300 ?
    C23 C24 . 1.381(3) ?
    C23 H23 . 0.9300 ?
    C24 C25 . 1.389(3) ?
    C24 H24 . 0.9300 ?
    C25 C26 . 1.386(3) ?
    C25 C28 . 1.507(3) ?
    C26 C27 . 1.386(3) ?
    C26 H26 . 0.9300 ?
    C27 H27 . 0.9300 ?
loop_
    _geom_angle_atom_site_label_1
    _geom_angle_atom_site_label_2
    _geom_angle_atom_site_label_3
    _geom_angle_site_symmetry_1
    _geom_angle_site_symmetry_3
    _geom_angle
    _geom_angle_publ_flag
    O2 Cd1 N1 . . 100.95(5) ?
    O2 Cd1 O9 . . 137.10(4) ?
    N1 Cd1 O9 . . 82.70(5) ?
    O2 Cd1 N3 . . 88.61(5) ?
    N1 Cd1 N3 . . 165.76(6) ?
    O9 Cd1 N3 . . 83.11(5) ?
    O2 Cd1 O3 . . 82.61(5) ?
    N1 Cd1 O3 . . 91.08(5) ?
    O9 Cd1 O3 . . 140.29(4) ?
    N3 Cd1 O3 . . 100.70(5) ?
    O2 Cd1 O4 . . 134.07(4) ?
    N1 Cd1 O4 . . 94.69(5) ?
    O9 Cd1 O4 . . 87.35(4) ?
    N3 Cd1 O4 . . 85.95(5) ?
    O3 Cd1 O4 . . 53.96(4) ?
    O2 Cd1 O1 . . 52.91(4) ?
    N1 Cd1 O1 . . 85.68(5) ?
    O9 Cd1 O1 . . 85.26(4) ?
    N3 Cd1 O1 . . 91.86(5) ?
    O3 Cd1 O1 . . 133.54(4) ?
    O4 Cd1 O1 . . 172.50(4) ?
    C21 N1 C17 . . 117.70(16) ?
    C21 N1 Cd1 . . 120.40(12) ?
    C17 N1 Cd1 . . 121.32(12) ?
    C22 N2 H2A . . 120.0 ?
    C22 N2 H2B . . 120.0 ?
    H2A N2 H2B . . 120.0 ?
    C23 N3 C27 . . 117.90(16) ?
    C23 N3 Cd1 . . 119.37(12) ?
    C27 N3 Cd1 . . 122.27(12) ?
    H4A N4 H4B . . 120.0 ?
    C28 N4B H4B1 . . 120.0 ?
    C28 N4B H4B2 . . 120.0 ?
    H4B1 N4B H4B2 . . 120.0 ?
    C1 O1 Cd1 . . 85.39(10) ?
    C1 O2 Cd1 . . 99.28(11) ?
    C9 O3 Cd1 . . 96.04(11) ?
    C9 O4 Cd1 . . 87.73(10) ?
    Cd1 O9 H91 . . 128.0(16) ?
    Cd1 O9 H92 . . 125.4(16) ?
    H91 O9 H92 . . 106(2) ?
    H101 O10 H102 . . 106(3) ?
    O1 C1 O2 . . 122.29(16) ?
    O1 C1 C2 . . 119.91(16) ?
    O2 C1 C2 . . 117.76(16) ?
    C7 C2 C3 . . 120.09(17) ?
    C7 C2 C1 . . 119.85(17) ?
    C3 C2 C1 . . 120.04(17) ?
    C4 C3 C2 . . 119.61(19) ?
    C4 C3 H3 . . 120.2 ?
    C2 C3 H3 . . 120.2 ?
    C5 C4 C3 . . 120.26(19) ?
    C5 C4 H4 . . 119.9 ?
    C3 C4 H4 . . 119.9 ?
    C4 C5 C6 . . 120.29(18) ?
    C4 C5 C8 . . 117.8(2) ?
    C6 C5 C8 . . 121.9(2) ?
    C7 C6 C5 . . 119.7(2) ?
    C7 C6 H6 . . 120.2 ?
    C5 C6 H6 . . 120.2 ?
    C6 C7 C2 . . 120.04(19) ?
    C6 C7 H7 . . 120.0 ?
    C2 C7 H7 . . 120.0 ?
    O5 C8 C5 . . 124.6(2) ?
    O5 C8 H8 . . 118.1(15) ?
    C5 C8 H8 . . 117.3(15) ?
    O3 C9 O4 . . 122.24(16) ?
    O3 C9 C10 . . 118.10(16) ?
    O4 C9 C10 . . 119.65(15) ?
    C11 C10 C15 . . 119.88(17) ?
    C11 C10 C9 . . 119.74(16) ?
    C15 C10 C9 . . 120.34(16) ?
    C10 C11 C12 . . 119.89(18) ?
    C10 C11 H11 . . 120.1 ?
    C12 C11 H11 . . 120.1 ?
    C13 C12 C11 . . 119.94(19) ?
    C13 C12 H12 . . 120.0 ?
    C11 C12 H12 . . 120.0 ?
    C12 C13 C14 . . 120.29(18) ?
    C12 C13 C16 . . 120.5(2) ?
    C14 C13 C16 . . 119.19(19) ?
    C15 C14 C13 . . 119.78(18) ?
    C15 C14 H14 . . 120.1 ?
    C13 C14 H14 . . 120.1 ?
    C14 C15 C10 . . 120.18(18) ?
    C14 C15 H15 . . 119.9 ?
    C10 C15 H15 . . 119.9 ?
    O6 C16 C13 . . 124.5(2) ?
    O6 C16 H16 . . 117.5(18) ?
    C13 C16 H16 . . 117.5(18) ?
    N1 C17 C18 . . 122.86(17) ?
    N1 C17 H17 . . 118.6 ?
    C18 C17 H17 . . 118.6 ?
    C17 C18 C19 . . 119.09(17) ?
    C17 C18 H18 . . 120.5 ?
    C19 C18 H18 . . 120.5 ?
    C20 C19 C18 . . 118.26(17) ?
    C20 C19 C22 . . 123.69(17) ?
    C18 C19 C22 . . 118.01(17) ?
    C21 C20 C19 . . 118.83(17) ?
    C21 C20 H20 . . 120.6 ?
    C19 C20 H20 . . 120.6 ?
    N1 C21 C20 . . 123.19(17) ?
    N1 C21 H21 . . 118.4 ?
    C20 C21 H21 . . 118.4 ?
    O7 C22 N2 . . 123.34(19) ?
    O7 C22 C19 . . 118.77(18) ?
    N2 C22 C19 . . 117.89(18) ?
    N3 C23 C24 . . 122.90(17) ?
    N3 C23 H23 . . 118.5 ?
    C24 C23 H23 . . 118.5 ?
    C23 C24 C25 . . 119.00(17) ?
    C23 C24 H24 . . 120.5 ?
    C25 C24 H24 . . 120.5 ?
    C26 C25 C24 . . 118.43(17) ?
    C26 C25 C28 . . 119.09(17) ?
    C24 C25 C28 . . 122.48(17) ?
    C25 C26 C27 . . 119.04(17) ?
    C25 C26 H26 . . 120.5 ?
    C27 C26 H26 . . 120.5 ?
    N3 C27 C26 . . 122.65(17) ?
    N3 C27 H27 . . 118.7 ?
    C26 C27 H27 . . 118.7 ?
    O8B C28 N4B . . 125.1(4) ?
    O8B C28 C25 . . 118.3(3) ?
    N4B C28 C25 . . 116.6(3) ?
loop_
    _geom_torsion_atom_site_label_1
    _geom_torsion_atom_site_label_2
    _geom_torsion_atom_site_label_3
    _geom_torsion_atom_site_label_4
    _geom_torsion_site_symmetry_1
    _geom_torsion_site_symmetry_2
    _geom_torsion_site_symmetry_3
    _geom_torsion_site_symmetry_4
    _geom_torsion
    _geom_torsion_publ_flag
    O2 Cd1 N1 C21 . . . . 95.74(14) ?
    O9 Cd1 N1 C21 . . . . -127.58(14) ?
    N3 Cd1 N1 C21 . . . . -132.88(19) ?
    O3 Cd1 N1 C21 . . . . 13.06(14) ?
    O4 Cd1 N1 C21 . . . . -40.86(14) ?
    O1 Cd1 N1 C21 . . . . 146.65(14) ?
    O2 Cd1 N1 C17 . . . . -93.18(14) ?
    O9 Cd1 N1 C17 . . . . 43.49(14) ?
    N3 Cd1 N1 C17 . . . . 38.2(3) ?
    O3 Cd1 N1 C17 . . . . -175.86(14) ?
    O4 Cd1 N1 C17 . . . . 130.21(14) ?
    O1 Cd1 N1 C17 . . . . -42.27(14) ?
    O2 Cd1 N3 C23 . . . . 179.10(14) ?
    N1 Cd1 N3 C23 . . . . 46.6(2) ?
    O9 Cd1 N3 C23 . . . . 41.28(13) ?
    O3 Cd1 N3 C23 . . . . -98.69(13) ?
    O4 Cd1 N3 C23 . . . . -46.53(13) ?
    O1 Cd1 N3 C23 . . . . 126.28(13) ?
    O2 Cd1 N3 C27 . . . . 7.06(14) ?
    N1 Cd1 N3 C27 . . . . -125.5(2) ?
    O9 Cd1 N3 C27 . . . . -130.76(14) ?
    O3 Cd1 N3 C27 . . . . 89.27(14) ?
    O4 Cd1 N3 C27 . . . . 141.42(14) ?
    O1 Cd1 N3 C27 . . . . -45.76(14) ?
    O2 Cd1 O1 C1 . . . . -1.99(10) ?
    N1 Cd1 O1 C1 . . . . -109.20(11) ?
    O9 Cd1 O1 C1 . . . . 167.79(11) ?
    N3 Cd1 O1 C1 . . . . 84.86(11) ?
    O3 Cd1 O1 C1 . . . . -21.82(13) ?
    N1 Cd1 O2 C1 . . . . 77.97(12) ?
    O9 Cd1 O2 C1 . . . . -13.06(14) ?
    N3 Cd1 O2 C1 . . . . -91.39(11) ?
    O3 Cd1 O2 C1 . . . . 167.64(12) ?
    O4 Cd1 O2 C1 . . . . -174.38(10) ?
    O1 Cd1 O2 C1 . . . . 2.00(10) ?
    O2 Cd1 O3 C9 . . . . 164.84(12) ?
    N1 Cd1 O3 C9 . . . . -94.27(11) ?
    O9 Cd1 O3 C9 . . . . -14.42(14) ?
    N3 Cd1 O3 C9 . . . . 77.67(11) ?
    O4 Cd1 O3 C9 . . . . 0.75(10) ?
    O1 Cd1 O3 C9 . . . . -179.32(10) ?
    O2 Cd1 O4 C9 . . . . -22.99(13) ?
    N1 Cd1 O4 C9 . . . . 87.17(11) ?
    O9 Cd1 O4 C9 . . . . 169.62(11) ?
    N3 Cd1 O4 C9 . . . . -107.10(11) ?
    O3 Cd1 O4 C9 . . . . -0.74(10) ?
    Cd1 O1 C1 O2 . . . . 3.43(17) ?
    Cd1 O1 C1 C2 . . . . -174.23(16) ?
    Cd1 O2 C1 O1 . . . . -3.9(2) ?
    Cd1 O2 C1 C2 . . . . 173.79(13) ?
    O1 C1 C2 C7 . . . . -164.72(18) ?
    O2 C1 C2 C7 . . . . 17.5(3) ?
    O1 C1 C2 C3 . . . . 16.7(3) ?
    O2 C1 C2 C3 . . . . -161.05(18) ?
    C7 C2 C3 C4 . . . . 0.6(3) ?
    C1 C2 C3 C4 . . . . 179.12(18) ?
    C2 C3 C4 C5 . . . . 0.3(3) ?
    C3 C4 C5 C6 . . . . -0.5(3) ?
    C3 C4 C5 C8 . . . . -179.42(19) ?
    C4 C5 C6 C7 . . . . -0.2(3) ?
    C8 C5 C6 C7 . . . . 178.7(2) ?
    C5 C6 C7 C2 . . . . 1.1(3) ?
    C3 C2 C7 C6 . . . . -1.3(3) ?
    C1 C2 C7 C6 . . . . -179.81(18) ?
    C4 C5 C8 O5 . . . . 178.0(2) ?
    C6 C5 C8 O5 . . . . -0.9(4) ?
    Cd1 O3 C9 O4 . . . . -1.43(19) ?
    Cd1 O3 C9 C10 . . . . 177.44(14) ?
    Cd1 O4 C9 O3 . . . . 1.33(18) ?
    Cd1 O4 C9 C10 . . . . -177.53(15) ?
    O3 C9 C10 C11 . . . . 15.4(3) ?
    O4 C9 C10 C11 . . . . -165.66(18) ?
    O3 C9 C10 C15 . . . . -162.27(18) ?
    O4 C9 C10 C15 . . . . 16.6(3) ?
    C15 C10 C11 C12 . . . . -2.0(3) ?
    C9 C10 C11 C12 . . . . -179.72(18) ?
    C10 C11 C12 C13 . . . . 1.8(3) ?
    C11 C12 C13 C14 . . . . 0.0(3) ?
    C11 C12 C13 C16 . . . . 178.3(2) ?
    C12 C13 C14 C15 . . . . -1.6(3) ?
    C16 C13 C14 C15 . . . . -179.9(2) ?
    C13 C14 C15 C10 . . . . 1.3(3) ?
    C11 C10 C15 C14 . . . . 0.5(3) ?
    C9 C10 C15 C14 . . . . 178.16(18) ?
    C12 C13 C16 O6 . . . . -176.7(2) ?
    C14 C13 C16 O6 . . . . 1.6(4) ?
    C21 N1 C17 C18 . . . . 2.4(3) ?
    Cd1 N1 C17 C18 . . . . -168.89(15) ?
    N1 C17 C18 C19 . . . . -0.5(3) ?
    C17 C18 C19 C20 . . . . -1.6(3) ?
    C17 C18 C19 C22 . . . . 176.54(18) ?
    C18 C19 C20 C21 . . . . 1.8(3) ?
    C22 C19 C20 C21 . . . . -176.23(19) ?
    C17 N1 C21 C20 . . . . -2.2(3) ?
    Cd1 N1 C21 C20 . . . . 169.18(15) ?
    C19 C20 C21 N1 . . . . 0.1(3) ?
    C20 C19 C22 O7 . . . . 175.1(2) ?
    C18 C19 C22 O7 . . . . -2.9(3) ?
    C20 C19 C22 N2 . . . . -4.7(3) ?
    C18 C19 C22 N2 . . . . 177.2(2) ?
    C27 N3 C23 C24 . . . . 2.6(3) ?
    Cd1 N3 C23 C24 . . . . -169.79(14) ?
    N3 C23 C24 C25 . . . . -0.9(3) ?
    C23 C24 C25 C26 . . . . -1.7(3) ?
    C23 C24 C25 C28 . . . . 179.10(17) ?
    C24 C25 C26 C27 . . . . 2.4(3) ?
    C28 C25 C26 C27 . . . . -178.32(17) ?
    C23 N3 C27 C26 . . . . -1.8(3) ?
    Cd1 N3 C27 C26 . . . . 170.37(14) ?
    C25 C26 C27 N3 . . . . -0.7(3) ?
    C26 C25 C28 O8B . . . . -134.3(4) ?
    C24 C25 C28 O8B . . . . 44.9(4) ?
    C26 C25 C28 N4B . . . . 47.9(5) ?
    C24 C25 C28 N4B . . . . -132.9(4) ?
loop_
    _geom_hbond_atom_site_label_D
    _geom_hbond_atom_site_label_H
    _geom_hbond_atom_site_label_A
    _geom_hbond_site_symmetry_A
    _geom_hbond_distance_DH
    _geom_hbond_distance_HA
    _geom_hbond_distance_DA
    _geom_hbond_angle_DHA
    _geom_hbond_publ_flag
    N2 H2A O7 3_564 0.86 2.04 2.891(2) 172 yes
    N2 H2B O10 4_575 0.86 2.05 2.888(3) 165 yes
    N4 H4A O8 3_666 0.86 2.01 2.863(3) 174 yes
    N4 H4B O5 2_545 0.86 2.01 2.852(3) 166 yes
    N4 H4A N4B 3_666 0.86 2.35 3.096(7) 146 yes
    N4B H4B1 N4 3_666 0.86 2.35 3.096(7) 145 yes
    N4B H4B1 O8B 3_666 0.86 2.02 2.880(9) 178 yes
    N4B H4B2 O7 3_565 0.86 2.12 2.941(7) 158 yes
    O9 H91 O4 3_665 0.884(15) 1.86(2) 2.740(2) 175(2) yes
    O9 H92 O1 3_565 0.875(16) 1.87(2) 2.740(2) 174(2) yes
    O10 H101 O3 . 0.880(16) 2.32(3) 2.876(2) 122(2) yes
    O10 H102 O2 . 0.864(18) 1.90(3) 2.766(2) 175(3) yes
    C11 H11 O8 4_575 0.93 2.55 3.315(3) 140 yes
    C17 H17 O1 3_565 0.93 2.44 3.212(2) 140 yes
    C20 H20 O10 4_575 0.93 2.35 3.258(3) 166 yes
    C23 H23 O4 3_665 0.93 2.48 3.253(2) 140 yes
    C26 H26 O6 4_476 0.93 2.55 3.137(3) 122 yes
    C27 H27 O6 4_476 0.93 2.51 3.133(3) 124 yes
data_global
_journal_date_recd_electronic     2009-10-09
_journal_date_accepted     2009-10-16
_journal_name_full     'Acta Crystallographica, Section E'
_journal_year     2009
_journal_volume     65
_journal_issue     11
_journal_page_first     m1416
_journal_page_last     m1417
_journal_paper_category     QM
_journal_coeditor_code     XU2635
_publ_contact_author
;
Dr. Tuncer H\"okelek
Hacettepe University,
Department of Physics,
06800 Beytepe
Ankara
Turkey
;
_publ_contact_author_email     merzifon@hacettepe.edu.tr
_publ_contact_author_fax     '90(312)2352550'
_publ_contact_author_phone     '90(312)2977242'
_publ_section_title
;\
Aquabis(4-formylbenzoato-\k^2^<i>O</i>^1^,<i>O</i>^1'^)bis(isonicotinamide-\
\k<i>N</i>^1^)cadmium(II) monohydrate
;
loop_
    _publ_author_name
    _publ_author_address
    'H\"okelek, Tuncer'
;
Department of Physics,
Hacettepe University,
06800 Beytepe
Ankara
Turkey
;
    'Y\?ilmaz, Filiz'
;
Department of Chemistry,
Faculty of Science,
Anadolu University,
26470 Yeniba\(glar
Eski\,sehir
Turkey
;
    'Tercan, Bar\?i\,s'
;
Department of Physics,
Karab\"uk University,
78050 Karab\"uk
Turkey
;
    'G\"urgen, Ferdi'
;
Department of Chemistry,
Kafkas University,
63100 Kars
Turkey
;
    'Necefo\(glu, Hacali'
;
Department of Chemistry,
Kafkas University,
63100 Kars
Turkey
;
