# Supplementary material for: Aqua­bis(4-formyl­benzoato-κ2 O 1,O 1′)bis­(isonicotinamide-κN 1)cadmium(II) monohydrate
Source: Acta Crystallogr Sect E Struct Rep Online. 2009 Oct 23;65(Pt 11):m1416–7. doi: 10.1107/S1600536809042640 (PMC2971022; doi:10.1107/S1600536809042640)
Supplement: Supplementary file 2 [file e-65-m1416-Isup2.hkl]

#
# h,k,l, Fc-squared, Fo-squared, sigma(Fo-squared) and status flag
#
data_I
_shelx_title ' ser3 in P 1 21/c 1'
_shelx_refln_list_code          4
_shelx_F_calc_maximum      469.43
_exptl_crystal_F_000      1400.00
_reflns_d_resolution_high  0.7467
 
loop_
 _symmetry_equiv_pos_as_xyz
 'x, y, z'
 '-x, y+1/2, -z+1/2'
 '-x, -y, -z'
 'x, -y-1/2, z-1/2'
 
_cell_length_a     9.3357
_cell_length_b    19.0501
_cell_length_c    16.3743
_cell_angle_alpha  90.000
_cell_angle_beta   93.203
_cell_angle_gamma  90.000
 
_shelx_F_squared_multiplier     1.000
 
loop_
 _refln_index_h
 _refln_index_k
 _refln_index_l
 _refln_F_squared_calc
 _refln_F_squared_meas
 _refln_F_squared_sigma
 _refln_observed_status
   1   0   0      146.69      160.46      3.45 o
   2   0   0     1685.74     1595.29     56.12 o
   3   0   0       48.43       62.15      4.51 o
   4   0   0    51630.54    51807.14    843.15 o
   5   0   0     5714.66     5591.77    116.23 o
   6   0   0     7261.31     7087.42    140.29 o
   7   0   0        9.25        7.49      6.34 o
   8   0   0    23886.11    23613.63    601.91 o
   9   0   0        5.07       20.21      8.84 o
  10   0   0     5912.71     6090.08    241.67 o
  11   0   0      327.37      301.50     28.93 o
  12   0   0     4934.40     4761.14    150.46 o
   1   1   0     4953.37     5087.54    133.05 o
   2   1   0      156.14      175.35      4.45 o
   3   1   0     4218.98     4206.35     65.04 o
   4   1   0     1954.63     2006.64     31.20 o
   5   1   0     8705.01     8538.47     75.78 o
   6   1   0      104.08       99.30      6.34 o
   7   1   0     3843.76     3768.40     57.27 o
   8   1   0      924.90      857.89     18.68 o
   9   1   0      703.37      736.11     18.01 o
  10   1   0      756.80      716.97     22.15 o
  11   1   0      929.64      933.86     32.11 o
  12   1   0      319.30      301.96     32.13 o
   0   2   0      282.57      377.15      9.89 o
   1   2   0      226.87      281.38      3.09 o
   2   2   0    13548.88    14311.27    359.32 o
   3   2   0       27.12       33.30      2.92 o
   4   2   0    19963.11    22209.19    225.36 o
   5   2   0      206.86      226.47      7.72 o
   6   2   0      578.80      663.70     13.19 o
   7   2   0        4.56       -1.05      4.63 o
   8   2   0      831.14      852.02     17.78 o
   9   2   0      454.16      453.88     14.92 o
  10   2   0      414.47      424.19     17.60 o
  11   2   0       43.82       19.80     12.02 o
  12   2   0      661.61      693.82     43.38 o
   1   3   0   135615.80   133923.45   1137.46 o
   2   3   0        0.05        3.54      1.85 o
   3   3   0     3546.91     3648.68     72.00 o
   4   3   0      113.61      153.35      7.82 o
   5   3   0     5883.33     5441.23     79.22 o
   6   3   0      635.44      597.51     12.51 o
   7   3   0     2906.64     2736.84     39.64 o
   8   3   0        1.79        3.89      5.09 o
   9   3   0     8382.32     8395.60    178.82 o
  10   3   0        2.86        7.75      7.61 o
  11   3   0     6252.88     6099.67     77.24 o
  12   3   0      489.94      481.88     38.61 o
   0   4   0     7986.85     8719.75    127.32 o
   1   4   0      870.50     1075.75     14.83 o
   2   4   0    52984.16    54047.84    367.18 o
   3   4   0      267.18      288.67      6.35 o
   4   4   0    36077.88    38998.69    471.00 o
   5   4   0        1.36        8.01      3.35 o
   6   4   0     2525.35     2441.83     44.55 o
   7   4   0      202.18      214.69      9.30 o
   8   4   0     4488.19     4496.62     73.56 o
   9   4   0      213.59      201.39     11.18 o
  10   4   0      736.76      754.02     27.69 o
  11   4   0      216.72      228.47     19.53 o
  12   4   0     3546.60     3579.13    136.02 o
   1   5   0        1.19       29.54      4.41 o
   2   5   0      475.53      515.75      6.01 o
   3   5   0    14170.44    15271.23    173.61 o
   4   5   0       79.62       81.09      4.77 o
   5   5   0     5162.07     6397.21    108.93 o
   6   5   0        7.31        3.29      4.36 o
   7   5   0     1426.28     1503.67     24.70 o
   8   5   0      372.01      357.78     12.70 o
   9   5   0       89.93       76.27      8.58 o
  10   5   0        4.61       -5.56      9.07 o
  11   5   0        1.07       13.42     14.64 o
   0   6   0     2829.25     3143.57     24.29 o
   1   6   0       22.49       10.99      2.74 o
   2   6   0    10000.57     9496.87    147.03 o
   3   6   0       58.38       56.67      3.96 o
   4   6   0      244.71      338.07      8.38 o
   5   6   0      186.59      191.67      9.47 o
   6   6   0     1224.82     1119.34     18.00 o
   7   6   0      117.44      109.59      9.03 o
   8   6   0      621.02      651.19     17.12 o
   9   6   0        1.28        2.44      6.74 o
  10   6   0     2635.36     2473.29    107.46 o
  11   6   0      388.33      363.36     32.74 o
   1   7   0    42385.04    43014.58    983.64 o
   2   7   0       75.63       87.73      6.10 o
   3   7   0    64491.84    68814.13    780.37 o
   4   7   0       70.76       76.29      4.72 o
   5   7   0     5986.88     6089.66     75.01 o
   6   7   0       67.34       64.34      6.41 o
   7   7   0    10733.20    10816.72    184.48 o
   8   7   0      110.32      119.01     14.26 o
   9   7   0     5021.22     4636.10    130.90 o
  10   7   0      194.99      164.22     19.13 o
  11   7   0     5848.70     5507.75    110.17 o
   0   8   0      341.48      474.43     13.03 o
   1   8   0      291.27      348.01     12.28 o
   2   8   0    11044.78    11347.80    144.37 o
   3   8   0        4.12        2.78      2.30 o
   4   8   0    11564.52    11908.79    199.46 o
   5   8   0       21.82        9.18      4.68 o
   6   8   0      264.87      230.02      9.91 o
   7   8   0       34.80       34.82      7.73 o
   8   8   0      811.88      902.42     28.97 o
   9   8   0      398.80      373.13     50.86 o
  10   8   0     1064.36     1028.22     39.23 o
  11   8   0       11.35        7.48     14.57 o
   1   9   0     5870.24     5451.28    123.35 o
   2   9   0      170.62      152.88      8.42 o
   3   9   0     2581.64     2726.59     33.68 o
   4   9   0       20.75       22.51      4.04 o
   5   9   0       75.83      145.55     12.50 o
   6   9   0      607.45      575.96     18.29 o
   7   9   0     4148.20     4241.16     70.23 o
   8   9   0        2.26        4.03      9.65 o
   9   9   0        1.58       11.72     15.62 o
  10   9   0      304.14      289.27     23.80 o
  11   9   0      744.18      691.94     43.35 o
   0  10   0    49178.79    52168.45   1550.94 o
   1  10   0      122.24      110.89      3.30 o
   2  10   0    24037.91    25060.10    633.27 o
   3  10   0      843.56      776.85     17.55 o
   4  10   0     6473.22     6476.61     97.67 o
   5  10   0      147.71      154.16      7.98 o
   6  10   0     4362.91     4506.43     49.34 o
   7  10   0      440.72      440.77     18.56 o
   8  10   0     9129.57     8942.00    155.81 o
   9  10   0      386.43      347.74     31.26 o
  10  10   0     3235.67     3101.34    140.45 o
  11  10   0      332.68      338.61     33.49 o
   1  11   0    14513.14    14223.05    279.25 o
   2  11   0       88.15       82.75      8.40 o
   3  11   0     7926.22     7701.61     93.66 o
   4  11   0      648.73      612.37     18.33 o
   5  11   0     8107.68     7993.13     69.80 o
   6  11   0       10.25       14.23      7.63 o
   7  11   0     1677.07     1805.01     34.91 o
   8  11   0      378.52      390.11     24.18 o
   9  11   0     1866.55     1885.31     62.97 o
  10  11   0      154.61      130.57     25.72 o
  11  11   0      657.84      602.44     57.78 o
   0  12   0     2205.06     2674.87     95.12 o
   1  12   0       69.35       79.85      4.83 o
   2  12   0        1.87       10.75      6.02 o
   3  12   0       58.26       53.82      7.82 o
   4  12   0      333.69      342.89     14.95 o
   5  12   0        7.67       -3.57      7.80 o
   6  12   0     1556.89     1436.30     30.27 o
   7  12   0        5.08       -5.76      8.99 o
   8  12   0      143.96      131.70     17.82 o
   9  12   0       13.39        0.34     20.16 o
  10  12   0       11.28        1.05     16.88 o
  11  12   0        1.45        6.02     21.67 o
   1  13   0     5436.89     5791.03    121.15 o
   2  13   0      129.71      127.36     10.43 o
   3  13   0     4864.34     4780.72     88.32 o
   4  13   0       48.66       55.06      9.14 o
   5  13   0     1399.07     1411.52     29.36 o
   6  13   0       81.03       77.40     11.05 o
   7  13   0      300.12      328.26     18.06 o
   8  13   0       56.46       55.58     14.85 o
   9  13   0     4540.27     4296.54    263.60 o
  10  13   0      188.96      193.76     30.41 o
   0  14   0    17503.85    19199.68    847.40 o
   1  14   0      120.26      158.43      8.56 o
   2  14   0     8905.37     8532.86    210.83 o
   3  14   0      303.91      273.45     13.61 o
   4  14   0    13845.33    14009.63    197.59 o
   5  14   0      152.13      164.08     15.57 o
   6  14   0     2499.82     2538.81     41.32 o
   7  14   0      510.47      514.31     21.95 o
   8  14   0     3210.65     3187.14     65.76 o
   9  14   0      185.48      182.97     24.54 o
  10  14   0     2683.10     2826.36     84.44 o
   1  15   0     4310.35     4393.96    167.67 o
   2  15   0       32.22       14.36      7.18 o
   3  15   0     3102.10     2957.46     83.92 o
   4  15   0       60.79       32.70     10.51 o
   5  15   0     2951.66     2909.01     80.50 o
   6  15   0      143.40      115.48     13.24 o
   7  15   0     2257.77     2254.31     54.46 o
   8  15   0      142.76      133.61     20.16 o
   9  15   0      245.31      276.53     26.23 o
   0  16   0     5733.80     5837.83    133.01 o
   1  16   0      256.32      221.80     25.11 o
   2  16   0      124.62      144.54     10.65 o
   3  16   0       21.34       26.39      9.99 o
   4  16   0     4832.96     4890.80     76.34 o
   5  16   0       79.47       53.34     11.13 o
   6  16   0       72.73       60.26     11.34 o
   7  16   0        1.58        1.77     17.30 o
   8  16   0     1411.77     1415.82     47.45 o
   9  16   0      148.80      196.31     43.58 o
   1  17   0     7743.48     7301.61    341.54 o
   2  17   0        9.82        2.66     16.89 o
   3  17   0     7071.76     6953.18    278.11 o
   4  17   0       68.42       80.38     11.39 o
   5  17   0     4551.41     4516.96    122.67 o
   6  17   0       12.19        7.66      9.80 o
   7  17   0     3065.71     3057.09     65.87 o
   8  17   0      185.04      190.26     23.38 o
   9  17   0     2044.77     2133.78     61.76 o
   0  18   0      447.00      509.76     51.16 o
   1  18   0        7.06       23.39     19.99 o
   2  18   0     5133.14     4730.03     92.13 o
   3  18   0        9.47        2.83     17.58 o
   4  18   0     2221.55     2139.32     50.20 o
   5  18   0      286.44      289.17     17.98 o
   6  18   0     3401.35     3324.29     77.41 o
   7  18   0        4.64       -9.10     14.49 o
   8  18   0      638.31      640.04     36.90 o
   1  19   0       60.48       80.87     28.59 o
   2  19   0      242.56      247.68     29.75 o
   3  19   0        0.66       12.25     18.17 o
   4  19   0        4.00       25.28     19.66 o
   5  19   0       29.05       -4.87     17.78 o
   6  19   0       10.40        6.29     14.10 o
   7  19   0       91.48       97.98     19.65 o
   8  19   0      231.38      212.93     26.53 o
   0  20   0     5972.37     5385.25    146.85 o
   1  20   0        7.00       -0.54     19.33 o
   2  20   0     2908.08     2799.64     77.66 o
   3  20   0       13.07       -8.39     19.56 o
   4  20   0     1909.48     1883.90     66.59 o
   5  20   0       13.76       25.21     21.10 o
   6  20   0     1963.95     1900.05     74.33 o
   7  20   0       32.69       32.96     28.29 o
   1  21   0     2920.07     2732.57     78.08 o
   2  21   0        0.59       13.38     20.84 o
   3  21   0     2318.23     2336.36     75.53 o
   4  21   0      302.84      302.95     50.55 o
   5  21   0     1438.37     1408.58     63.14 o
   6  21   0       25.90       10.43     30.69 o
   7  21   0     2725.10     2667.29     86.18 o
   0  22   0     1123.32      950.30     72.82 o
   1  22   0       59.65      104.86     26.29 o
   2  22   0      601.00      582.66     47.24 o
   3  22   0        3.40       14.31     22.84 o
   4  22   0     1410.42     1367.49    115.55 o
   5  22   0        0.43       -8.32     21.06 o
   6  22   0      630.62      639.09    102.31 o
   1  23   0      712.36      656.48     47.02 o
   2  23   0        4.18       -9.68     21.93 o
   3  23   0     1083.17     1128.55     58.26 o
   4  23   0       44.70       40.33     26.17 o
   5  23   0      421.10      448.18     43.12 o
   0  24   0     4946.62     4956.74    161.89 o
   1  24   0      136.53      191.76     32.69 o
   2  24   0     3258.82     3202.31    175.44 o
   3  24   0        6.44       -3.78     36.71 o
   4  24   0     2392.28     2438.05     92.38 o
   1  25   0      835.77      867.96     56.00 o
   2  25   0       28.01       81.23     28.28 o
 -12   1   1     3056.43     3158.44     87.66 o
 -11   1   1      158.11      145.20     16.32 o
 -10   1   1     3034.89     3074.32     72.51 o
  -9   1   1       25.41       20.41      6.26 o
  -8   1   1     6906.58     6753.20    107.05 o
  -7   1   1     1234.14     1199.69     26.12 o
  -6   1   1    13337.36    13914.95    119.79 o
  -5   1   1      366.88      400.23      9.75 o
  -4   1   1    15849.54    15573.58    282.12 o
  -3   1   1     1963.64     2071.55     26.05 o
  -2   1   1    94315.83    93021.77   1218.17 o
  -1   1   1       19.18       12.58      1.33 o
   0   1   1    37257.62    29406.88   3228.54 o
   1   1   1       35.25       36.23      1.66 o
   2   1   1     3122.88     3090.37     29.93 o
   3   1   1       33.69       44.86      2.92 o
   4   1   1    23337.70    24968.74    295.48 o
   5   1   1      195.64      198.23     11.03 o
   6   1   1      240.65      152.07      7.22 o
   7   1   1       22.29       17.56      5.08 o
   8   1   1    13892.87    13992.45    268.28 o
   9   1   1      585.88      589.75     18.93 o
  10   1   1     1952.04     1931.16     61.59 o
  11   1   1      220.63      201.54     26.17 o
  12   1   1     3068.78     3046.37     85.73 o
 -12   2   1      153.53      133.32     24.83 o
 -11   2   1     4112.06     3995.27     63.43 o
 -10   2   1      262.73      290.66     15.70 o
  -9   2   1     1066.84     1138.35     32.44 o
  -8   2   1      889.29      831.64     17.54 o
  -7   2   1    17163.75    16852.86    218.45 o
  -6   2   1        0.63        8.24      3.85 o
  -5   2   1     7014.20     7023.94     92.92 o
  -4   2   1      712.85      699.22     11.59 o
  -3   2   1    66205.66    66470.82   2141.42 o
  -2   2   1       43.01       60.35      3.60 o
  -1   2   1    26513.06    27399.20    260.63 o
   0   2   1      212.94      244.07      3.91 o
   1   2   1    17023.75    18951.36    216.05 o
   2   2   1      622.64      638.11      8.05 o
   3   2   1     1869.14     1753.52     20.15 o
   4   2   1      589.53      642.28     10.58 o
   5   2   1     8808.46     8385.35     96.51 o
   6   2   1        4.53        5.31      3.68 o
   7   2   1     7263.54     7027.26    117.31 o
   8   2   1      214.74      218.21     12.82 o
   9   2   1     9540.20     9625.25    213.74 o
  10   2   1      162.02      168.43     12.73 o
  11   2   1     4154.39     3944.44     91.39 o
  12   2   1      244.31      263.17     31.46 o
 -12   3   1      276.53      247.55     30.41 o
 -11   3   1        0.35       -3.86     11.12 o
 -10   3   1      428.68      488.63     18.95 o
  -9   3   1        1.29        5.35      6.22 o
  -8   3   1     3110.35     3072.53     67.50 o
  -7   3   1      109.72      101.26      7.44 o
  -6   3   1     1261.78     1203.49     20.42 o
  -5   3   1       11.97       11.22      4.00 o
  -4   3   1     3454.44     3247.75     29.03 o
  -3   3   1      112.18      135.29      9.72 o
  -2   3   1     5624.41     5965.50     75.41 o
  -1   3   1      106.17       75.49      2.34 o
   0   3   1    33978.39    34925.48    316.69 o
   1   3   1      222.78      259.77      5.32 o
   2   3   1      115.76      168.00      4.49 o
   3   3   1     1126.47     1155.68     12.87 o
   4   3   1      815.53     1149.30     12.81 o
   5   3   1      179.30      160.16      7.35 o
   6   3   1       63.99       69.89      5.66 o
   7   3   1        7.98        3.58      4.83 o
   8   3   1     2733.94     2771.76     57.84 o
   9   3   1       93.88       97.44      9.31 o
  10   3   1      135.10      132.73     13.04 o
  11   3   1        0.59      -14.68     14.68 o
  12   3   1      429.40      449.57     54.17 o
 -12   4   1      183.67      165.51     40.32 o
 -11   4   1     1736.10     1626.15     51.95 o
 -10   4   1        0.57       -7.24      7.24 o
  -9   4   1     1038.06     1032.73     23.09 o
  -8   4   1      403.02      384.93     13.06 o
  -7   4   1     2246.70     2248.32     39.64 o
  -6   4   1      170.02      190.81      8.75 o
  -5   4   1      352.89      321.16     12.92 o
  -4   4   1        6.22       12.41      3.37 o
  -3   4   1    14050.48    15296.14    122.75 o
  -2   4   1      180.50      197.26      4.03 o
  -1   4   1    58552.84    57979.74   1232.75 o
   0   4   1       30.85       33.41      2.47 o
   1   4   1    14842.80    15232.56    268.19 o
   2   4   1     1316.55     1332.22     16.45 o
   3   4   1    22591.76    23483.53    235.93 o
   4   4   1     1895.80     1977.09     23.26 o
   5   4   1      451.09      481.16     11.28 o
   6   4   1       89.84       99.92      6.94 o
   7   4   1      235.53      205.90      9.33 o
   8   4   1      317.06      293.96     11.76 o
   9   4   1      852.26      896.32     21.23 o
  10   4   1      671.89      650.83     23.21 o
  11   4   1     2002.27     1938.73     64.77 o
  12   4   1        4.36      -19.26     22.87 o
 -11   5   1      361.71      329.26     25.82 o
 -10   5   1     2749.90     2685.45     59.85 o
  -9   5   1      549.72      518.03     16.58 o
  -8   5   1     8167.20     8207.94    167.11 o
  -7   5   1      351.98      361.10     13.37 o
  -6   5   1     4451.50     4348.23     70.38 o
  -5   5   1     1012.13     1006.19     15.72 o
  -4   5   1    64302.14    67182.56   1102.28 o
  -3   5   1      222.31      239.12      5.53 o
  -2   5   1    54942.03    57864.06   1113.59 o
  -1   5   1        5.80       12.89      3.95 o
   0   5   1    43400.71    43640.02    730.73 o
   1   5   1      599.79      624.44     12.40 o
   2   5   1     1516.14     1272.52     15.80 o
   3   5   1     4547.63     4602.94     61.05 o
   4   5   1    24262.52    24423.39    324.83 o
   5   5   1      122.85      117.18      6.16 o
   6   5   1     3560.35     3295.46     46.65 o
   7   5   1      134.42      129.80      9.19 o
   8   5   1     4064.90     4070.74     74.66 o
   9   5   1      396.25      406.50     15.44 o
  10   5   1     8038.99     7517.99    104.02 o
  11   5   1      168.78      134.81     33.70 o
 -11   6   1     1984.77     1979.21     54.21 o
 -10   6   1      240.89      236.76     28.88 o
  -9   6   1     4416.57     4261.17     91.27 o
  -8   6   1      195.18      174.88     10.54 o
  -7   6   1     3297.58     3246.53     45.06 o
  -6   6   1      818.36      842.21     23.50 o
  -5   6   1     9551.49     9402.45    140.66 o
  -4   6   1     1068.84     1080.72     19.08 o
  -3   6   1    35002.57    37638.13    585.97 o
  -2   6   1      703.76      768.38     16.53 o
  -1   6   1     9282.81     8611.99    116.16 o
   0   6   1      261.35      341.87      9.15 o
   1   6   1    26085.29    26956.21    847.56 o
   2   6   1      377.53      394.24      7.68 o
   3   6   1     3319.73     2859.33     23.97 o
   4   6   1     2003.25     1945.62     20.49 o
   5   6   1     5675.98     5842.10     80.47 o
   6   6   1      452.36      446.80     12.33 o
   7   6   1     2359.26     2372.94     30.91 o
   8   6   1      339.18      315.97     13.16 o
   9   6   1     1640.29     1684.28     48.42 o
  10   6   1      557.94      482.47     27.46 o
  11   6   1     2316.22     2308.05    106.53 o
 -11   7   1      105.03       85.05     18.27 o
 -10   7   1      223.13      202.44     20.26 o
  -9   7   1      313.92      292.17     22.32 o
  -8   7   1      146.89      140.61     10.60 o
  -7   7   1       70.99       63.04      7.50 o
  -6   7   1      731.38      771.41     15.61 o
  -5   7   1      386.60      380.22      9.38 o
  -4   7   1     3111.39     3452.44     74.70 o
  -3   7   1      391.50      401.39      7.76 o
  -2   7   1       70.35       97.31      8.17 o
  -1   7   1      131.74      145.74      5.03 o
   0   7   1      708.92      658.93      9.45 o
   1   7   1       96.67      107.34      4.13 o
   2   7   1     1110.25     1340.86     20.50 o
   3   7   1      377.71      399.50      6.93 o
   4   7   1      344.97      419.65     12.47 o
   5   7   1      319.21      311.14     11.66 o
   6   7   1        9.69       10.27      5.68 o
   7   7   1       26.69       34.59      7.45 o
   8   7   1      282.19      275.33     13.78 o
   9   7   1       87.55       79.90     14.34 o
  10   7   1      379.62      387.48     25.57 o
  11   7   1       15.59      -20.46     20.46 o
 -11   8   1     3189.11     3133.22     75.03 o
 -10   8   1      270.76      300.70     32.01 o
  -9   8   1     6264.84     5854.71    215.04 o
  -8   8   1      129.94      140.58     12.23 o
  -7   8   1     5537.25     5649.60    154.76 o
  -6   8   1       38.99       45.69      6.15 o
  -5   8   1    13780.87    15279.33    316.70 o
  -4   8   1      213.63      249.08      7.58 o
  -3   8   1    31565.36    32936.26    252.51 o
  -2   8   1      919.75      836.26     15.57 o
  -1   8   1    20427.71    20678.43    373.89 o
   0   8   1       33.99       34.98      2.53 o
   1   8   1    48298.13    50423.79   1336.86 o
   2   8   1      197.05      186.30      5.56 o
   3   8   1     5534.00     5371.50     97.30 o
   4   8   1      328.76      306.66      8.03 o
   5   8   1     2456.41     2448.62     34.36 o
   6   8   1        1.85       11.12      5.03 o
   7   8   1    11315.91    11270.84    127.66 o
   8   8   1      454.33      442.98     21.53 o
   9   8   1     5671.86     5504.08    387.58 o
  10   8   1       23.15       29.59     13.05 o
  11   8   1     3482.46     3243.30    128.19 o
 -11   9   1      373.65      344.17     27.48 o
 -10   9   1     2940.22     2804.02    107.40 o
  -9   9   1      581.58      541.58     35.31 o
  -8   9   1     3003.88     3064.29     53.59 o
  -7   9   1      594.86      572.78     20.31 o
  -6   9   1     9377.63     9764.82    264.27 o
  -5   9   1       70.46       66.77      5.59 o
  -4   9   1    36921.07    38857.91    626.61 o
  -3   9   1      562.72      522.66     12.50 o
  -2   9   1    10354.56    10515.80    109.91 o
  -1   9   1       35.75       35.18      4.73 o
   0   9   1    16205.77    16537.89    210.56 o
   1   9   1     2153.98     2285.33     46.38 o
   2   9   1    15487.48    15769.28    196.54 o
   3   9   1      571.49      599.18     10.57 o
   4   9   1     2931.89     2738.10     46.01 o
   5   9   1      517.90      528.97     12.38 o
   6   9   1     7553.18     7604.12     85.54 o
   7   9   1      214.31      215.84     14.08 o
   8   9   1     7831.32     7800.61    175.21 o
   9   9   1      456.38      426.70     40.32 o
  10   9   1     2032.60     2071.89     65.98 o
  11   9   1      328.27      285.27     45.74 o
 -11  10   1      228.67      207.88     24.05 o
 -10  10   1       24.27       21.87     15.79 o
  -9  10   1     1521.98     1344.23     53.40 o
  -8  10   1       43.44       45.21     12.89 o
  -7  10   1     1071.51     1084.09     27.17 o
  -6  10   1       17.23        6.81      7.75 o
  -5  10   1     3219.62     3411.39     64.16 o
  -4  10   1      139.51      131.71      9.01 o
  -3  10   1        2.02       18.01      3.99 o
  -2  10   1      106.69      110.37      8.91 o
  -1  10   1     3387.05     3684.37     71.19 o
   0  10   1        0.44        0.07      3.20 o
   1  10   1     1753.01     1902.52     27.80 o
   2  10   1      125.74       94.97      4.47 o
   3  10   1      758.22      763.41      9.14 o
   4  10   1      306.93      290.30      9.95 o
   5  10   1      160.95      151.19      9.29 o
   6  10   1     1698.24     1626.97     38.72 o
   7  10   1      407.59      389.27     18.13 o
   8  10   1        8.52        4.23     11.39 o
   9  10   1        6.36       16.95     16.02 o
  10  10   1        2.61        4.17     16.55 o
 -11  11   1       35.38       29.56     18.87 o
 -10  11   1      885.33      895.61     48.51 o
  -9  11   1        1.66        1.32     15.01 o
  -8  11   1     4408.91     4206.95    103.98 o
  -7  11   1        1.48       -0.96      7.65 o
  -6  11   1       45.08       64.31     11.14 o
  -5  11   1      719.21      665.49     20.33 o
  -4  11   1     3277.71     3392.51     43.72 o
  -3  11   1      343.44      313.93     14.57 o
  -2  11   1      506.70      560.03     16.78 o
  -1  11   1      103.23       96.86      4.59 o
   0  11   1    21827.56    24850.02    489.94 o
   1  11   1       42.70       39.51      3.88 o
   2  11   1     2371.38     2630.29     78.08 o
   3  11   1       55.85       67.34      7.98 o
   4  11   1      183.31      148.64      8.35 o
   5  11   1      424.79      442.87     16.77 o
   6  11   1     1959.84     2042.88     34.37 o
   7  11   1       74.67       65.94     10.89 o
   8  11   1     7027.59     6867.93    195.96 o
   9  11   1       57.13       59.51     19.81 o
  10  11   1     1029.81      929.84     70.42 o
 -11  12   1     2393.63     2308.65    107.13 o
 -10  12   1      122.92       98.55     24.25 o
  -9  12   1      726.92      789.89     44.59 o
  -8  12   1       32.79       27.17     12.58 o
  -7  12   1     6728.19     6506.23    108.62 o
  -6  12   1      319.76      329.97     16.47 o
  -5  12   1    17536.82    17212.67    218.90 o
  -4  12   1      118.29      119.23     12.25 o
  -3  12   1    11070.25    11010.45    220.56 o
  -2  12   1      211.59      210.30     11.72 o
  -1  12   1    13192.57    13298.48    187.87 o
   0  12   1      410.31      466.80      7.70 o
   1  12   1     6212.54     6252.58    125.68 o
   2  12   1      628.66      569.57     17.51 o
   3  12   1     5788.82     5532.05     82.09 o
   4  12   1        2.02       -3.52      5.81 o
   5  12   1     4101.08     4082.15     46.39 o
   6  12   1       21.57       24.46      8.68 o
   7  12   1    11113.99    10949.11    174.82 o
   8  12   1      110.85      115.53     17.33 o
   9  12   1     2545.79     2539.40     72.71 o
  10  12   1      137.34      153.47     37.31 o
 -10  13   1     1216.80     1124.41     56.27 o
  -9  13   1       73.65       44.70     20.39 o
  -8  13   1     2425.30     2220.26     54.31 o
  -7  13   1        0.74       -2.76     10.27 o
  -6  13   1     7407.10     7284.46     97.42 o
  -5  13   1     1037.31      919.18     24.08 o
  -4  13   1      960.86      967.07     27.63 o
  -3  13   1      162.54      138.69     11.76 o
  -2  13   1     4237.71     4409.71     99.03 o
  -1  13   1       40.63       54.50      4.13 o
   0  13   1     8009.85     8439.56    137.22 o
   1  13   1       75.26       71.22      4.76 o
   2  13   1     1802.80     1776.34     64.46 o
   3  13   1       87.68       76.38      8.63 o
   4  13   1       44.03       60.40      9.15 o
   5  13   1      390.04      373.88     17.18 o
   6  13   1     1955.51     1852.67     34.97 o
   7  13   1      142.61      131.49     13.92 o
   8  13   1     1503.55     1543.69     45.63 o
   9  13   1        8.81        3.65     17.78 o
  10  13   1     1384.46     1424.55     87.87 o
 -10  14   1       11.00       -4.16     19.26 o
  -9  14   1       38.27       13.17     18.59 o
  -8  14   1       18.52       31.45     14.22 o
  -7  14   1      456.33      374.76     19.53 o
  -6  14   1       77.30       72.65     11.23 o
  -5  14   1     1993.05     1879.41     40.37 o
  -4  14   1       68.58       53.36      9.61 o
  -3  14   1       14.04       16.58      7.07 o
  -2  14   1       10.75       -4.08      6.44 o
  -1  14   1      161.59      152.50     10.52 o
   0  14   1      410.47      403.83      9.28 o
   1  14   1      340.02      371.19     10.24 o
   2  14   1        9.43        3.65      6.40 o
   3  14   1       79.77       72.07      8.80 o
   4  14   1       30.71       10.83      8.85 o
   5  14   1     1353.33     1254.68     28.47 o
   6  14   1      363.06      370.95     18.17 o
   7  14   1      944.84      897.48     27.47 o
   8  14   1       20.93       24.82     14.29 o
   9  14   1      167.31      165.60     21.35 o
  10  14   1       13.34       -1.20     24.07 o
 -10  15   1     1242.10     1466.68     93.28 o
  -9  15   1      403.94      471.07     31.48 o
  -8  15   1     1301.62     1388.73     46.39 o
  -7  15   1        7.29        2.99     11.70 o
  -6  15   1     5229.11     5235.75     77.85 o
  -5  15   1      260.72      236.67     15.25 o
  -4  15   1    20611.77    20363.14    258.42 o
  -3  15   1        0.21       -6.15      6.15 o
  -2  15   1     8145.00     8253.97    256.65 o
  -1  15   1        8.73       13.70      5.72 o
   0  15   1     9900.07    10411.85    452.39 o
   1  15   1        8.54       -1.86      5.65 o
   2  15   1     3121.38     3075.49     83.12 o
   3  15   1       43.53       36.06      9.80 o
   4  15   1    16166.15    15911.35    412.20 o
   5  15   1      146.40      164.73     13.55 o
   6  15   1     3192.17     3067.25     46.08 o
   7  15   1      263.38      241.53     21.92 o
   8  15   1     5074.27     4830.80    120.04 o
   9  15   1       54.24       54.52     17.64 o
  -9  16   1     2931.25     3245.05     73.30 o
  -8  16   1      159.06      132.36     20.65 o
  -7  16   1     5690.80     5254.10     83.67 o
  -6  16   1      143.18      137.62     14.05 o
  -5  16   1     3744.76     3803.29     72.01 o
  -4  16   1      728.60      644.89     21.72 o
  -3  16   1     5031.21     5106.29     86.34 o
  -2  16   1      105.99      121.13     10.14 o
  -1  16   1    12137.40    11595.78    653.85 o
   0  16   1        5.58       74.12     19.52 o
   1  16   1     5553.10     5108.15    207.93 o
   2  16   1        2.31       -1.04      6.41 o
   3  16   1     4535.37     4479.56    161.86 o
   4  16   1       97.05       85.24     11.48 o
   5  16   1     5195.74     5119.71    105.97 o
   6  16   1      286.78      283.50     17.77 o
   7  16   1     1410.10     1445.70     45.17 o
   8  16   1      148.74      156.02     21.62 o
   9  16   1     4456.34     4471.28    110.73 o
  -9  17   1      261.07      285.47     27.71 o
  -8  17   1      340.80      235.51     26.06 o
  -7  17   1       71.18       81.26     17.74 o
  -6  17   1      281.41      302.75     18.14 o
  -5  17   1      277.94      281.30     17.31 o
  -4  17   1     2478.33     2330.08     47.94 o
  -3  17   1      281.48      221.88     17.98 o
  -2  17   1      202.01      206.16     26.72 o
  -1  17   1      552.70      538.57     37.09 o
   0  17   1      373.26      303.44     28.72 o
   1  17   1       87.25       87.07     21.23 o
   2  17   1      248.60      210.28     26.38 o
   3  17   1        0.21       -9.82      9.82 o
   4  17   1     1057.30     1032.45     26.69 o
   5  17   1       87.35       80.97     13.04 o
   6  17   1      719.70      678.78     25.16 o
   7  17   1        0.21      -10.41     18.06 o
   8  17   1      828.49      729.32     37.09 o
   9  17   1        1.18        3.43     16.01 o
  -8  18   1      374.49      406.01     31.39 o
  -7  18   1     1771.64     1847.27     53.83 o
  -6  18   1        2.22       -0.70     10.63 o
  -5  18   1     1689.92     1656.92     58.44 o
  -4  18   1      303.19      316.62     24.08 o
  -3  18   1     3388.29     3187.68     78.94 o
  -2  18   1       25.08       14.41     19.28 o
  -1  18   1     2667.61     2699.72     71.71 o
   0  18   1      202.37      172.17     25.32 o
   1  18   1     3859.88     3461.43     78.73 o
   2  18   1      258.30      238.33     28.43 o
   3  18   1     1572.13     1578.50     56.80 o
   4  18   1        1.36       14.71     13.01 o
   5  18   1     4611.15     4591.98    165.22 o
   6  18   1      314.92      293.29     21.47 o
   7  18   1     1797.97     1740.74     51.99 o
   8  18   1       10.71        4.04     15.79 o
  -8  19   1     5252.44     5379.90     94.96 o
  -7  19   1       78.84      100.21     19.98 o
  -6  19   1     2436.38     2579.76     64.47 o
  -5  19   1        1.09       14.79     20.03 o
  -4  19   1     8436.12     8023.53    224.18 o
  -3  19   1       11.02       14.16     18.48 o
  -2  19   1     3818.12     3618.12     85.10 o
  -1  19   1       33.93       33.14     21.16 o
   0  19   1    11411.71    10085.02    210.94 o
   1  19   1      409.05      347.73     32.56 o
   2  19   1     2677.97     2543.80     72.34 o
   3  19   1        7.71        7.42     18.26 o
   4  19   1     6635.00     6430.06    114.65 o
   5  19   1      148.06      158.54     28.28 o
   6  19   1     2739.57     2567.14     61.21 o
   7  19   1      136.64       84.54     18.80 o
   8  19   1     3613.86     4035.22     90.90 o
  -7  20   1      242.35      266.95     34.25 o
  -6  20   1      115.58      119.79     27.57 o
  -5  20   1     1430.18     1388.46     60.43 o
  -4  20   1        2.10      -11.27     18.82 o
  -3  20   1     1791.93     1666.19     62.09 o
  -2  20   1      348.06      287.38     32.54 o
  -1  20   1      175.70      214.83     45.74 o
   0  20   1       29.42      107.48     24.40 o
   1  20   1      428.42      531.61     52.96 o
   2  20   1       59.53       71.26     23.70 o
   3  20   1     1592.54     1420.39    135.71 o
   4  20   1       10.06        4.93     20.41 o
   5  20   1      876.79      925.10     52.10 o
   6  20   1        0.29        2.16     19.41 o
   7  20   1      440.99      466.69     32.80 o
  -7  21   1        0.50       -1.05     23.17 o
  -6  21   1        9.99        5.96     22.36 o
  -5  21   1      120.85      135.28     29.56 o
  -4  21   1       83.22       91.63     27.33 o
  -3  21   1        9.38       20.69     22.87 o
  -2  21   1        3.18        9.64     19.52 o
  -1  21   1        2.34        8.99     19.70 o
   0  21   1     1031.70     1079.77     52.56 o
   1  21   1      140.10      149.84     28.50 o
   2  21   1       99.41      111.52     27.08 o
   3  21   1       66.79       68.08     24.76 o
   4  21   1       57.17       50.42     23.05 o
   5  21   1       27.62       32.35     28.89 o
   6  21   1      176.22      216.64     33.66 o
   7  21   1        0.40      -10.37     19.87 o
  -6  22   1      111.04       91.67     29.21 o
  -5  22   1     2117.77     1980.69    160.39 o
  -4  22   1      119.96      126.92     29.62 o
  -3  22   1     3112.38     3135.57     89.15 o
  -2  22   1        3.08       -8.41     20.35 o
  -1  22   1     2335.54     2149.29     72.77 o
   0  22   1       11.38       10.62     21.16 o
   1  22   1     4000.06     3775.11     94.23 o
   2  22   1        0.06      -10.94     20.35 o
   3  22   1     1950.85     1937.91     71.48 o
   4  22   1      193.71      226.91     33.73 o
   5  22   1     4160.95     4058.05    102.14 o
   6  22   1       53.65       34.94     26.46 o
  -5  23   1      205.86      245.56     35.11 o
  -4  23   1     1702.24     1639.26     69.58 o
  -3  23   1        0.12       26.31     24.76 o
  -2  23   1     2197.65     2098.35     75.32 o
  -1  23   1       65.21       50.43     24.21 o
   0  23   1     2476.79     2437.33    211.55 o
   1  23   1        5.57       47.28     23.79 o
   2  23   1     2638.87     2498.78     91.18 o
   3  23   1        4.28        8.75     22.53 o
   4  23   1     1522.26     1356.21     63.83 o
   5  23   1        8.51       30.13     24.86 o
  -4  24   1        4.33       12.16     25.36 o
  -3  24   1        0.08       -4.96     22.59 o
  -2  24   1        0.16       26.80     24.41 o
  -1  24   1        6.35      -17.11     22.57 o
   0  24   1      174.26      246.43     35.11 o
   1  24   1       12.25       37.58     25.01 o
   2  24   1        6.72        7.70     24.29 o
   3  24   1      162.92      205.42     34.87 o
   4  24   1       49.74       52.81     28.48 o
  -2  25   1     1332.13     1291.89     65.74 o
  -1  25   1      212.95      312.65     39.36 o
   0  25   1      785.45      765.21     52.77 o
   1  25   1       19.03       53.57     27.02 o
   2  25   1     1655.30     1722.75    117.66 o
 -12   0   2     4712.64     4681.59    103.80 o
 -11   0   2      592.44      521.23     36.17 o
 -10   0   2     5283.64     5247.47    283.71 o
  -9   0   2      787.17      828.45     47.00 o
  -8   0   2    26158.04    26026.06    843.75 o
  -7   0   2      143.68      131.42     10.95 o
  -6   0   2    21780.71    21051.60    521.01 o
  -5   0   2     1238.81     1213.94     30.35 o
  -4   0   2    27701.95    29444.46    416.92 o
  -3   0   2        7.95       15.65      3.75 o
  -2   0   2    35416.30    34825.13    672.18 o
  -1   0   2      167.21      122.06      4.36 o
   0   0   2    31837.76    29705.95    426.56 o
   1   0   2       53.82       66.19      5.95 o
   2   0   2    21194.75    21854.98    315.41 o
   3   0   2     3285.74     3619.72     54.78 o
   4   0   2    11136.25    10725.15    143.94 o
   5   0   2      105.91      106.67      9.73 o
   6   0   2    11440.08    11664.49    339.56 o
   7   0   2     3497.15     3352.27    102.68 o
   8   0   2    17659.52    17516.84    374.57 o
   9   0   2     1112.40     1077.58     37.96 o
  10   0   2     1478.43     1457.65     75.23 o
  11   0   2      350.71      302.72     41.53 o
  12   0   2     1136.44     1169.37     78.24 o
 -12   1   2      127.00      123.26     17.25 o
 -11   1   2     1001.88      981.08     33.40 o
 -10   1   2      313.25      300.88     13.98 o
  -9   1   2      448.96      445.40     14.70 o
  -8   1   2      497.38      505.00     16.24 o
  -7   1   2     4409.05     4170.70     39.35 o
  -6   1   2     1525.05     1460.69     22.75 o
  -5   1   2    10462.91    10437.00     97.34 o
  -4   1   2      219.35      231.22      7.07 o
  -3   1   2     7567.36     7596.42    110.75 o
  -2   1   2      136.57      174.24      5.55 o
  -1   1   2     6196.37     6848.00     45.47 o
   0   1   2       36.00       46.23      1.99 o
   1   1   2    12512.59    13039.23     76.59 o
   2   1   2     4247.14     4473.79     26.67 o
   3   1   2     2641.09     2551.62     36.83 o
   4   1   2       50.99       67.41      4.10 o
   5   1   2     1831.56     1750.23     20.85 o
   6   1   2      693.82      671.13     13.26 o
   7   1   2     4000.00     4109.85     56.97 o
   8   1   2       10.61       11.70      6.49 o
   9   1   2     7372.06     7677.49    131.39 o
  10   1   2        3.75        4.56     10.86 o
  11   1   2      875.06      887.15     45.53 o
  12   1   2       18.11       21.90     17.74 o
 -12   2   2      383.18      389.52     25.12 o
 -11   2   2       69.99       58.34     14.01 o
 -10   2   2      504.44      500.71     19.25 o
  -9   2   2      156.32      170.90     10.27 o
  -8   2   2       53.67       57.65      7.01 o
  -7   2   2      176.59      177.11      8.97 o
  -6   2   2      777.74      772.73     15.32 o
  -5   2   2     1076.94     1053.92     17.33 o
  -4   2   2     5397.72     6000.99     79.98 o
  -3   2   2        0.05       15.74      2.90 o
  -2   2   2     4745.84     4907.97    171.69 o
  -1   2   2       19.17       10.55      1.81 o
   0   2   2      748.78      678.42     12.12 o
   1   2   2      750.83      823.24      8.62 o
   2   2   2     1695.52     1848.51     19.28 o
   3   2   2      464.87      448.92      7.12 o
   4   2   2     4832.03     5128.93     62.01 o
   5   2   2       94.63       93.04      5.56 o
   6   2   2      494.66      470.04     11.42 o
   7   2   2       26.12       41.28      6.07 o
   8   2   2     1822.15     1852.12     29.20 o
   9   2   2      349.69      335.91     14.79 o
  10   2   2     2104.54     2116.69     67.66 o
  11   2   2       75.89       80.02     24.07 o
  12   2   2      397.84      359.30     34.44 o
 -12   3   2      335.43      313.78     27.16 o
 -11   3   2     5190.57     4996.27     74.62 o
 -10   3   2     1012.69     1026.59     33.49 o
  -9   3   2     5025.96     5137.27     92.81 o
  -8   3   2       19.85       25.67      6.14 o
  -7   3   2     9483.21     9305.61    140.61 o
  -6   3   2      455.58      459.91     12.04 o
  -5   3   2     8545.89     8694.02    132.78 o
  -4   3   2     1086.50     1055.43     17.00 o
  -3   3   2    23819.48    25120.67    347.41 o
  -2   3   2       39.46       59.49      3.25 o
  -1   3   2     1826.03     1875.58     25.31 o
   0   3   2      324.82      312.07      6.54 o
   1   3   2     8641.68     8412.87    136.79 o
   2   3   2     2205.48     2169.42     21.38 o
   3   3   2     5588.78     5874.80     70.11 o
   4   3   2        2.68       12.21      3.19 o
   5   3   2    12724.23    12416.26    106.76 o
   6   3   2      269.48      276.82      9.91 o
   7   3   2    13544.26    13481.95    197.60 o
   8   3   2      395.19      372.36     16.56 o
   9   3   2     4992.33     5061.19    103.84 o
  10   3   2      189.62      182.93     21.27 o
  11   3   2     2110.08     2011.28     66.24 o
  12   3   2      225.10      252.17     44.54 o
 -12   4   2     4176.15     4353.93     83.26 o
 -11   4   2      266.18      223.59     22.23 o
 -10   4   2     3426.29     3365.45     95.41 o
  -9   4   2       91.43      106.79      9.14 o
  -8   4   2     5941.03     6016.38    137.72 o
  -7   4   2      513.46      461.72     12.66 o
  -6   4   2     5827.79     5625.66     65.58 o
  -5   4   2       77.97       92.90      8.51 o
  -4   4   2    33953.57    36029.04    604.24 o
  -3   4   2      365.39      377.23      7.69 o
  -2   4   2       20.94       41.41      4.65 o
  -1   4   2      739.06      794.93     16.40 o
   0   4   2    15996.63    15701.69    197.56 o
   1   4   2      180.76      197.72      5.42 o
   2   4   2       33.46       73.44      5.09 o
   3   4   2       53.48       56.63      3.41 o
   4   4   2     7660.42     7489.23     50.93 o
   5   4   2      996.10     1005.66     17.06 o
   6   4   2     4784.63     4782.88     54.55 o
   7   4   2      274.34      276.25     11.21 o
   8   4   2     7347.73     7262.29    156.96 o
   9   4   2       72.81       66.50      8.84 o
  10   4   2     1736.88     1763.92     79.46 o
  11   4   2      423.85      362.31     48.15 o
 -12   5   2      144.10      123.03     25.96 o
 -11   5   2      136.50      130.55     19.29 o
 -10   5   2       79.50       56.45     15.35 o
  -9   5   2      169.57      197.54     11.09 o
  -8   5   2      173.72      172.65      9.75 o
  -7   5   2      740.32      702.98     17.74 o
  -6   5   2       24.09       19.12      5.70 o
  -5   5   2      281.92      344.41     10.17 o
  -4   5   2      290.41      291.75      8.24 o
  -3   5   2      205.97      346.00      7.14 o
  -2   5   2       83.92      104.54      3.87 o
  -1   5   2      666.05      770.00     21.89 o
   0   5   2       88.44      144.78      4.05 o
   1   5   2     2428.72     2472.74     56.81 o
   2   5   2        1.22       13.36      2.09 o
   3   5   2      628.92      664.72      8.67 o
   4   5   2       14.74       11.41      3.23 o
   5   5   2     4095.89     4524.98     50.21 o
   6   5   2       49.22       61.87      6.89 o
   7   5   2       32.56       23.97      6.51 o
   8   5   2       17.54       27.64      7.08 o
   9   5   2      193.96      192.87     11.98 o
  10   5   2        8.45        2.19     13.79 o
  11   5   2      107.34       80.65     30.09 o
 -12   6   2      608.05      566.89     42.30 o
 -11   6   2      230.99      207.06     22.83 o
 -10   6   2     1519.82     1501.05     48.14 o
  -9   6   2      152.00      140.74     13.56 o
  -8   6   2     1513.25     1494.34     37.23 o
  -7   6   2      208.55      203.23     12.26 o
  -6   6   2      460.10      727.46    131.01 o
  -5   6   2      207.80      191.67      8.90 o
  -4   6   2    19425.51    20729.96    335.80 o
  -3   6   2        1.27        3.24      2.83 o
  -2   6   2      871.80      655.11     15.35 o
  -1   6   2      620.11      647.10      9.31 o
   0   6   2     9433.10     9335.65    112.54 o
   1   6   2       37.37       38.24      3.29 o
   2   6   2      114.93       89.62      3.63 o
   3   6   2     1017.30     1024.77     11.70 o
   4   6   2     9355.38     9024.77     71.86 o
   5   6   2       14.63       33.41      4.52 o
   6   6   2     3738.36     3937.87     51.70 o
   7   6   2       35.53       38.14      7.39 o
   8   6   2     7036.98     6945.51    109.46 o
   9   6   2       21.54       20.96      8.32 o
  10   6   2     2044.43     1963.80     93.28 o
  11   6   2        7.42       -7.22     21.67 o
 -12   7   2      221.61      224.49     40.92 o
 -11   7   2     6431.85     6214.80    218.40 o
 -10   7   2      102.62       98.82     16.85 o
  -9   7   2     7428.11     7144.15    348.52 o
  -8   7   2      289.36      323.15     16.27 o
  -7   7   2    10573.87    11036.92    352.14 o
  -6   7   2      124.65      137.60      7.78 o
  -5   7   2    10477.08    11461.98    257.90 o
  -4   7   2       16.17       32.43      3.58 o
  -3   7   2    34874.39    35588.45    441.41 o
  -2   7   2      310.96      370.97     17.14 o
  -1   7   2     7813.09     7832.13    167.96 o
   0   7   2        6.48       12.55      2.40 o
   1   7   2    12996.68    11607.07    452.16 o
   2   7   2        6.10       13.93      2.57 o
   3   7   2     5692.38     5031.49     67.29 o
   4   7   2        0.17        0.66      2.91 o
   5   7   2    26579.23    28430.44    293.59 o
   6   7   2      130.05      140.71      8.23 o
   7   7   2     8874.23     8879.76    123.99 o
   8   7   2      497.49      480.27     23.77 o
   9   7   2     4714.31     4537.47     94.24 o
  10   7   2      601.26      560.13     35.81 o
  11   7   2     4263.81     4149.07    143.84 o
 -11   8   2      101.81      107.39     19.33 o
 -10   8   2     2877.97     2750.32     61.98 o
  -9   8   2      373.40      331.66     23.49 o
  -8   8   2     1621.36     1776.05     73.14 o
  -7   8   2      369.89      367.17     14.20 o
  -6   8   2     3644.77     4006.32    108.10 o
  -5   8   2       25.38       23.42      4.27 o
  -4   8   2     1642.48     1786.86     38.76 o
  -3   8   2      363.39      379.35     11.47 o
  -2   8   2     7509.22     7449.36    136.52 o
  -1   8   2      372.85      363.05      7.18 o
   0   8   2       34.43       85.14      4.06 o
   1   8   2     2677.39     2816.91     46.77 o
   2   8   2      775.71      750.72     10.40 o
   3   8   2      290.76      315.69      6.02 o
   4   8   2     9689.70    10142.20     93.27 o
   5   8   2      190.61      216.63      8.37 o
   6   8   2     2817.65     2740.44     28.57 o
   7   8   2       31.16       32.85      7.01 o
   8   8   2      600.38      700.53     26.18 o
   9   8   2        2.54        1.01     13.44 o
  10   8   2     2279.93     2102.82     98.10 o
  11   8   2       41.22       31.30     27.08 o
 -11   9   2      254.60      233.73     24.49 o
 -10   9   2       29.09       10.56     12.69 o
  -9   9   2       10.58       13.09     15.10 o
  -8   9   2      514.21      445.83     22.44 o
  -7   9   2     1925.18     1736.22     33.07 o
  -6   9   2       37.48       45.32      7.02 o
  -5   9   2     5960.36     6499.76    112.07 o
  -4   9   2       88.54       85.62      5.03 o
  -3   9   2     6183.41     6225.64    103.27 o
  -2   9   2       98.66       83.49      6.35 o
  -1   9   2     4537.82     4190.59     78.51 o
   0   9   2       78.08      119.82      6.66 o
   1   9   2    18779.04    19576.26    409.43 o
   2   9   2      355.31      325.74      7.71 o
   3   9   2       10.59       46.66      4.24 o
   4   9   2       67.23       75.85      4.65 o
   5   9   2     1850.01     2042.99     20.76 o
   6   9   2     1206.90     1231.20     23.08 o
   7   9   2     2822.20     2740.10     65.73 o
   8   9   2       51.79       37.61     11.96 o
   9   9   2     1606.57     1618.89     65.60 o
  10   9   2        0.87       -9.63     19.86 o
  11   9   2       87.93       99.30     34.30 o
 -11  10   2      303.96      281.65     26.68 o
 -10  10   2     2486.70     2366.89     59.80 o
  -9  10   2      281.14      285.21     29.09 o
  -8  10   2     6457.75     6496.77    101.62 o
  -7  10   2      233.86      222.64     14.98 o
  -6  10   2    12807.14    12593.37    109.17 o
  -5  10   2      762.90      727.72     18.20 o
  -4  10   2    10476.57    10471.49     57.98 o
  -3  10   2        0.29        2.99      4.63 o
  -2  10   2    12870.76    12590.53    118.33 o
  -1  10   2      200.86      169.92      6.36 o
   0  10   2    32097.10    34366.71    422.71 o
   1  10   2     1679.39     1658.87     41.61 o
   2  10   2     5506.72     4825.06     87.60 o
   3  10   2      378.17      434.34      8.69 o
   4  10   2    10585.80    11201.94    186.34 o
   5  10   2        2.05        0.52      5.59 o
   6  10   2    11900.83    12122.66    126.34 o
   7  10   2      122.90      132.50     12.19 o
   8  10   2     9412.72     9485.02    250.01 o
   9  10   2      809.87      793.66     42.34 o
  10  10   2     2371.69     2385.08    107.73 o
 -11  11   2     1819.01     1779.36     81.55 o
 -10  11   2      123.61      106.38     23.98 o
  -9  11   2     3026.46     2833.53     77.02 o
  -8  11   2     1040.28      875.53     43.35 o
  -7  11   2     8297.49     8238.86     72.96 o
  -6  11   2       10.29       10.15      9.21 o
  -5  11   2     8091.46     7936.07     87.24 o
  -4  11   2      326.76      282.83     12.80 o
  -3  11   2     2360.64     2180.64     28.97 o
  -2  11   2       27.81       24.33      4.81 o
  -1  11   2     8768.58     8781.27    149.41 o
   0  11   2     1185.17     1357.11     19.82 o
   1  11   2     1718.75     1445.58     31.25 o
   2  11   2      434.46      422.82     13.15 o
   3  11   2     9222.72     9562.45    148.01 o
   4  11   2      853.88      803.55     16.90 o
   5  11   2     1450.65     1396.86     27.23 o
   6  11   2      465.24      457.36     18.25 o
   7  11   2     4191.17     4140.76     51.15 o
   8  11   2      209.29      222.14     20.60 o
   9  11   2     1265.44     1409.75    132.40 o
  10  11   2      107.44      116.76     33.10 o
 -11  12   2        4.64       -5.60     16.92 o
 -10  12   2       16.87       37.38     20.37 o
  -9  12   2       30.48       21.79     17.46 o
  -8  12   2      586.61      571.15     29.41 o
  -7  12   2       10.65        9.58      8.95 o
  -6  12   2       93.14       89.17     10.64 o
  -5  12   2      292.38      287.34     16.93 o
  -4  12   2     2005.50     1923.69     34.75 o
  -3  12   2      447.29      388.21     16.35 o
  -2  12   2      416.98      416.95     21.59 o
  -1  12   2       92.85       75.44      4.68 o
   0  12   2     1879.72     2238.39     29.76 o
   1  12   2      554.64      593.19     13.62 o
   2  12   2     1727.00     1931.09     45.73 o
   3  12   2        4.12        0.38      4.49 o
   4  12   2     1000.84     1133.62     32.48 o
   5  12   2      514.02      490.89     18.14 o
   6  12   2        0.49        6.84      8.01 o
   7  12   2      362.10      323.98     18.25 o
   8  12   2      105.22      114.48     17.24 o
   9  12   2      113.51      110.10     23.79 o
  10  12   2      106.61       99.30     32.50 o
 -10  13   2       46.05       40.78     22.12 o
  -9  13   2      154.83      167.02     26.65 o
  -8  13   2       88.53       83.17     16.52 o
  -7  13   2     3829.88     3748.83     51.88 o
  -6  13   2       24.94       30.16      9.28 o
  -5  13   2     1473.99     1481.70     33.53 o
  -4  13   2     3289.08     3034.38     44.30 o
  -3  13   2     8504.66     8239.76     67.32 o
  -2  13   2       44.20       47.07      7.98 o
  -1  13   2     5851.01     5821.47    154.84 o
   0  13   2       23.41       13.80      3.52 o
   1  13   2     4790.32     4860.04    101.09 o
   2  13   2       17.19       20.69      4.98 o
   3  13   2     2017.95     2006.63     56.88 o
   4  13   2       27.88       28.42      8.18 o
   5  13   2     4584.22     4446.42     73.24 o
   6  13   2      186.88      173.72     13.87 o
   7  13   2     5051.51     4780.64    100.59 o
   8  13   2       80.16       81.39     16.34 o
   9  13   2     1167.32     1239.18     78.84 o
  10  13   2       67.37       67.41     31.30 o
 -10  14   2     2364.69     2378.41    113.15 o
  -9  14   2      735.29      744.27     45.25 o
  -8  14   2     6515.10     6105.65     90.91 o
  -7  14   2       18.96       12.41      9.57 o
  -6  14   2     6396.04     6168.28     98.41 o
  -5  14   2        0.53        0.10      7.19 o
  -4  14   2     9242.12     8872.25    136.47 o
  -3  14   2      868.92      821.31     24.05 o
  -2  14   2     5982.00     5939.52     79.84 o
  -1  14   2       57.40       55.29      7.74 o
   0  14   2     9539.48     9598.82    274.09 o
   1  14   2      136.03      138.85      7.63 o
   2  14   2     6403.54     6400.75    148.73 o
   3  14   2      133.85      127.37     10.66 o
   4  14   2    13186.27    12563.46    165.62 o
   5  14   2     4939.74     4548.89     66.24 o
   6  14   2     6110.57     6069.09    114.81 o
   7  14   2       44.26       41.17     11.25 o
   8  14   2     4642.01     4714.95     85.65 o
   9  14   2      385.48      382.38     33.83 o
 -10  15   2       13.13      -33.10     33.10 o
  -9  15   2     2255.96     2389.69     62.39 o
  -8  15   2      171.92      137.28     29.80 o
  -7  15   2     2254.37     2098.80     53.20 o
  -6  15   2       37.36       27.79     10.50 o
  -5  15   2     2416.06     2423.25     39.42 o
  -4  15   2     3381.58     3082.89     47.24 o
  -3  15   2     1110.47     1000.17     26.50 o
  -2  15   2        3.23       -6.92      6.92 o
  -1  15   2     1922.53     1738.99     68.79 o
   0  15   2      327.69      320.16     17.77 o
   1  15   2     2348.99     2420.63     49.66 o
   2  15   2       15.41        8.88      7.07 o
   3  15   2     2512.50     2516.67     65.26 o
   4  15   2       19.72        4.15      8.95 o
   5  15   2      166.62      163.11     13.74 o
   6  15   2       15.50       10.10      9.49 o
   7  15   2      726.85      821.30     38.35 o
   8  15   2       10.25       18.17     14.39 o
   9  15   2      894.12      759.52     44.68 o
  -9  16   2        0.51       -5.25     15.20 o
  -8  16   2      698.90      625.48     34.76 o
  -7  16   2       27.66       35.37     15.18 o
  -6  16   2       25.63       24.92      9.82 o
  -5  16   2       22.22        5.60      9.01 o
  -4  16   2     3276.85     3141.05     43.06 o
  -3  16   2      527.67      511.21     21.38 o
  -2  16   2     3130.28     3187.64    104.94 o
  -1  16   2      158.24      162.01     15.46 o
   0  16   2     2329.67     2142.54     59.57 o
   1  16   2        8.89       10.33     16.15 o
   2  16   2       43.87       67.79      8.99 o
   3  16   2       29.60       32.50     10.34 o
   4  16   2     3659.11     3718.56     49.95 o
   5  16   2      679.57      711.73     24.29 o
   6  16   2      542.75      491.89     21.94 o
   7  16   2        0.16       -2.49     13.60 o
   8  16   2     1550.89     1570.99     49.69 o
   9  16   2      123.18      135.84     25.32 o
  -9  17   2     2880.86     2878.86     71.29 o
  -8  17   2      586.46      563.96     34.41 o
  -7  17   2     5740.07     5432.74     90.66 o
  -6  17   2       73.94       94.49     13.03 o
  -5  17   2     1583.02     1673.56     63.93 o
  -4  17   2      387.39      382.99     18.34 o
  -3  17   2    13891.83    12579.08    801.34 o
  -2  17   2      197.46      237.32     27.74 o
  -1  17   2     3439.69     3416.54     77.03 o
   0  17   2      161.97       87.20     22.76 o
   1  17   2     5187.62     4856.42     89.37 o
   2  17   2      158.35      149.45     23.59 o
   3  17   2    10148.66     9783.67    136.37 o
   4  17   2      422.93      372.79     18.37 o
   5  17   2    13150.44    13152.57    341.42 o
   6  17   2       20.85       13.79     10.43 o
   7  17   2     3585.81     3592.23     70.73 o
   8  17   2      213.52      208.29     26.11 o
   9  17   2     4481.21     4583.98    106.57 o
  -8  18   2     2564.73     2658.93     71.49 o
  -7  18   2       32.41       12.42     15.76 o
  -6  18   2      801.29      672.33     34.35 o
  -5  18   2       65.49       62.21     11.99 o
  -4  18   2     3759.90     3853.56    168.95 o
  -3  18   2       12.43       -0.37     17.50 o
  -2  18   2     1828.59     1807.02    148.35 o
  -1  18   2       16.20       16.94     18.05 o
   0  18   2     1421.59     1284.53     58.68 o
   1  18   2      241.49      180.13     26.05 o
   2  18   2     2132.85     2034.96     62.55 o
   3  18   2        5.41        1.59     17.99 o
   4  18   2     7032.67     6737.71     86.72 o
   5  18   2       10.98        3.75     11.51 o
   6  18   2      257.81      350.43     23.16 o
   7  18   2        0.78       -1.03     14.65 o
   8  18   2     2675.74     2730.27     89.02 o
  -8  19   2      155.29      161.33     27.53 o
  -7  19   2       40.45       52.37     18.18 o
  -6  19   2        3.03        0.53     13.65 o
  -5  19   2      164.82      172.70     28.08 o
  -4  19   2      109.17      124.49     25.10 o
  -3  19   2      307.00      329.31     56.87 o
  -2  19   2       18.67       -7.61     17.20 o
  -1  19   2      920.17      790.97     44.43 o
   0  19   2      555.04      455.59     36.59 o
   1  19   2      581.42      587.63     40.40 o
   2  19   2        4.49        4.81     19.14 o
   3  19   2        0.14      -12.79     17.74 o
   4  19   2      141.06      158.48     26.81 o
   5  19   2       54.03       50.10     16.65 o
   6  19   2       16.57      -11.28     12.79 o
   7  19   2      406.31      459.66     31.77 o
   8  19   2       25.05       29.40     18.39 o
  -7  20   2      291.36      342.80     37.62 o
  -6  20   2     2198.82     2172.02     75.11 o
  -5  20   2       35.97       17.57     27.08 o
  -4  20   2     3036.41     2894.70     81.49 o
  -3  20   2      147.51      165.40     27.62 o
  -2  20   2     2324.38     2279.50     71.49 o
  -1  20   2       11.90       14.41     24.07 o
   0  20   2     4309.13     4053.92     91.49 o
   1  20   2      381.72      296.57     32.54 o
   2  20   2     2502.45     2338.15     84.26 o
   3  20   2       50.19       54.03     22.96 o
   4  20   2     4132.37     3855.98    176.94 o
   5  20   2        1.28        5.29     19.65 o
   6  20   2     1180.30     1145.63     75.83 o
   7  20   2       10.93       17.68     16.49 o
  -7  21   2     3030.26     3109.78    141.13 o
  -6  21   2        6.45        7.51     21.79 o
  -5  21   2     2445.06     2364.89    112.84 o
  -4  21   2        0.67       -8.17     19.94 o
  -3  21   2     1806.23     1679.05     85.76 o
  -2  21   2       46.50       15.59     21.04 o
  -1  21   2     2294.71     2193.86     71.49 o
   0  21   2        8.83       43.23     21.49 o
   1  21   2     5239.88     5034.65    198.31 o
   2  21   2      141.42      126.98     26.11 o
   3  21   2     4716.51     4505.71    100.42 o
   4  21   2      132.06      129.60     27.39 o
   5  21   2     2762.65     2915.02     85.53 o
   6  21   2      136.48      169.67     55.37 o
  -6  22   2     1276.19     1268.41     64.42 o
  -5  22   2       73.88       68.66     28.59 o
  -4  22   2      123.14       79.85     26.60 o
  -3  22   2      103.68      123.18     31.60 o
  -2  22   2       51.28       46.03     24.64 o
  -1  22   2       54.16       60.29     24.64 o
   0  22   2      492.83      497.73     41.07 o
   1  22   2       22.39       55.03     23.55 o
   2  22   2     1313.95     1369.37     61.47 o
   3  22   2       19.20        1.42     21.65 o
   4  22   2       83.69       53.38     26.05 o
   5  22   2       26.62       12.32     22.82 o
   6  22   2      653.83      752.74     53.12 o
  -5  23   2      803.08      703.41     51.55 o
  -4  23   2      224.14      194.54     33.49 o
  -3  23   2     1482.25     1501.78    107.43 o
  -2  23   2       24.16       26.63     24.37 o
  -1  23   2     1206.36     1131.77     57.24 o
   0  23   2        4.39       18.86     22.97 o
   1  23   2      538.87      521.38     55.97 o
   2  23   2        0.07        7.73     22.12 o
   3  23   2     1982.31     1827.01     71.07 o
   4  23   2        1.93        4.40     23.77 o
   5  23   2      349.68      335.17     38.66 o
  -4  24   2     2229.86     2070.88    127.29 o
  -3  24   2       21.57        5.72     25.15 o
  -2  24   2     3557.92     3680.90    167.61 o
  -1  24   2        1.20       22.99     24.04 o
   0  24   2     3319.38     3150.53     95.09 o
   1  24   2        1.59        4.82     22.69 o
   2  24   2     6391.09     5981.12    124.68 o
   3  24   2        1.99        9.53     22.69 o
   4  24   2     2984.24     2982.64     92.54 o
  -2  25   2        0.02       37.13     26.57 o
  -1  25   2     1151.30     1166.86     62.11 o
   0  25   2      166.79      251.38     62.89 o
   1  25   2     2649.80     2655.24     88.71 o
   2  25   2        5.10       30.49     25.30 o
 -12   1   3     4162.31     4011.52     79.54 o
 -11   1   3      205.75      173.01     17.75 o
 -10   1   3     1669.11     1679.76     38.92 o
  -9   1   3      152.43      150.74     10.03 o
  -8   1   3     5699.31     5497.83     49.11 o
  -7   1   3      661.49      618.35     25.03 o
  -6   1   3     5854.16     5798.83     75.72 o
  -5   1   3       37.67       41.80      5.23 o
  -4   1   3    22896.04    22947.57    279.76 o
  -3   1   3      258.17      279.42      6.79 o
  -2   1   3     4457.70     3981.42     80.97 o
  -1   1   3      450.88      444.52      6.97 o
   0   1   3    33309.90    31439.18    665.59 o
   1   1   3      173.71      187.92      4.72 o
   2   1   3     2912.56     2797.86     30.47 o
   3   1   3       10.29       17.48      2.71 o
   4   1   3    27944.92    28554.10    215.60 o
   5   1   3      392.52      394.48     10.15 o
   6   1   3     9320.68     9529.46     59.42 o
   7   1   3        2.10        9.32      5.22 o
   8   1   3    11042.37    11129.83    166.94 o
   9   1   3      685.67      676.18     22.80 o
  10   1   3     1164.19     1083.11     46.33 o
  11   1   3      303.04      319.99     30.61 o
  12   1   3     1838.60     1848.07     68.48 o
 -12   2   3      639.40      659.37     44.58 o
 -11   2   3     6032.95     5903.07     90.82 o
 -10   2   3      101.89       92.78     10.92 o
  -9   2   3      147.94      159.58     10.00 o
  -8   2   3      237.58      252.97     11.26 o
  -7   2   3    15254.37    15202.65    145.58 o
  -6   2   3      209.04      185.42      9.37 o
  -5   2   3     2382.88     2208.54     25.14 o
  -4   2   3       21.40       32.53      4.58 o
  -3   2   3    12100.73    12347.68    215.43 o
  -2   2   3     1639.82     1675.32     26.15 o
  -1   2   3     7712.15     7249.09     96.66 o
   0   2   3       55.39       67.42      3.64 o
   1   2   3    35675.76    35453.92    483.84 o
   2   2   3     2223.48     2545.25     38.52 o
   3   2   3    16801.54    17870.28    121.34 o
   4   2   3     1509.91     1578.92     19.50 o
   5   2   3    18828.48    18745.42    195.09 o
   6   2   3       37.15       41.30      5.63 o
   7   2   3    12918.44    13107.37    216.67 o
   8   2   3      328.32      333.95     13.48 o
   9   2   3     8497.41     8703.75    187.06 o
  10   2   3       79.10       94.56     16.43 o
  11   2   3     2199.11     2134.72     68.48 o
  12   2   3      115.53      133.71     25.68 o
 -12   3   3      741.95      796.54     39.09 o
 -11   3   3       44.41       19.24     13.76 o
 -10   3   3       33.78       28.94      9.79 o
  -9   3   3       77.10       65.36      8.06 o
  -8   3   3     2019.47     1966.45     40.45 o
  -7   3   3      194.84      181.82      9.60 o
  -6   3   3      187.43      185.42      9.39 o
  -5   3   3      807.59      772.92     18.86 o
  -4   3   3     1391.58     1045.86     99.95 o
  -3   3   3      501.64      555.01     14.09 o
  -2   3   3     8366.78     9124.78     86.36 o
  -1   3   3     1036.91     1138.16     28.88 o
   0   3   3     6327.68     6521.86     70.36 o
   1   3   3     1180.03     1066.89     20.12 o
   2   3   3     1152.46     1397.04     11.37 o
   3   3   3       11.94       26.13      2.81 o
   4   3   3     3505.50     3778.94     39.75 o
   5   3   3      379.98      420.88     12.13 o
   6   3   3      993.36      944.46     16.62 o
   7   3   3      249.58      274.32     11.58 o
   8   3   3     2111.61     2165.20     39.25 o
   9   3   3        0.37        3.33      7.37 o
  10   3   3       61.04       73.88     15.32 o
  11   3   3      341.27      321.56     31.28 o
  12   3   3      433.85      400.22     53.56 o
 -12   4   3       51.11       39.38     16.57 o
 -11   4   3     1283.35     1253.70     76.01 o
 -10   4   3       31.04       32.40     10.19 o
  -9   4   3     2127.12     2067.00     67.30 o
  -8   4   3      446.60      427.23     14.74 o
  -7   4   3     1782.71     1724.59     39.65 o
  -6   4   3        2.92        2.30      5.51 o
  -5   4   3     2502.95     2561.48     63.92 o
  -4   4   3      142.41      153.16      7.10 o
  -3   4   3    36731.23    38884.63    578.69 o
  -2   4   3        2.20        0.79      2.30 o
  -1   4   3     1522.10     1517.07     39.24 o
   0   4   3      222.40      298.04      7.79 o
   1   4   3       20.06       55.41      3.49 o
   2   4   3     1967.96     1937.63     27.75 o
   3   4   3     2759.55     2620.00     26.58 o
   4   4   3       29.39       47.24      4.39 o
   5   4   3    12867.16    13621.38    111.34 o
   6   4   3      246.66      222.35     10.28 o
   7   4   3      990.41     1003.90     18.98 o
   8   4   3       30.12       26.73      6.87 o
   9   4   3      369.62      386.74     16.54 o
  10   4   3      166.97      176.98     19.68 o
  11   4   3       95.87      109.53     31.90 o
 -12   5   3     1880.82     1921.18     69.73 o
 -11   5   3      313.05      300.33     23.72 o
 -10   5   3     5301.05     5335.70    180.42 o
  -9   5   3      724.87      713.59     25.36 o
  -8   5   3     3385.14     3530.41     70.32 o
  -7   5   3      270.52      267.96     12.26 o
  -6   5   3     4478.05     4489.98    121.17 o
  -5   5   3       37.23       63.98      7.27 o
  -4   5   3    11411.84    11920.03    237.35 o
  -3   5   3      122.31      125.11      5.64 o
  -2   5   3    24787.95    23826.90    279.98 o
  -1   5   3      222.10      222.14      5.73 o
   0   5   3     5229.62     5241.96     67.14 o
   1   5   3     2283.20     2291.79     48.14 o
   2   5   3     6394.42     5863.85     91.76 o
   3   5   3      394.99      430.11      9.98 o
   4   5   3    28493.79    30572.10    377.15 o
   5   5   3     1351.79     1348.33     22.88 o
   6   5   3     3384.27     3441.97     41.54 o
   7   5   3      540.85      568.07     21.80 o
   8   5   3     6277.17     6423.66    101.00 o
   9   5   3      147.99      151.87     12.89 o
  10   5   3     1946.51     1951.76     92.08 o
  11   5   3       63.20       67.41     27.08 o
 -12   6   3      155.94      152.35     26.99 o
 -11   6   3     2358.54     2307.37     59.98 o
 -10   6   3      381.25      385.29     23.66 o
  -9   6   3     6856.00     6469.83    210.98 o
  -8   6   3      130.87      141.51     12.23 o
  -7   6   3     1968.18     2132.68     82.70 o
  -6   6   3       43.63       48.17      6.13 o
  -5   6   3     6710.67     6470.18    145.65 o
  -4   6   3       56.90       57.06      4.70 o
  -3   6   3    22987.63    24250.48    306.56 o
  -2   6   3      155.45      152.56      5.86 o
  -1   6   3    11169.31    11262.46    264.33 o
   0   6   3      967.18     1027.87      9.60 o
   1   6   3    12346.71    10751.34    336.42 o
   2   6   3      231.07      237.59      5.79 o
   3   6   3    22739.36    24744.62    285.54 o
   4   6   3      149.12      169.79      9.01 o
   5   6   3    14061.48    14658.65    126.94 o
   6   6   3      143.04      126.32      8.11 o
   7   6   3     5796.04     6113.70     49.35 o
   8   6   3      225.34      233.62     11.96 o
   9   6   3     2064.17     2059.34     71.49 o
  10   6   3        0.97        5.42     19.86 o
  11   6   3     3602.32     3388.95    129.40 o
 -11   7   3        3.41        9.26     14.14 o
 -10   7   3       79.61       88.98     16.40 o
  -9   7   3      223.16      218.90     21.41 o
  -8   7   3        1.53       30.13     12.64 o
  -7   7   3       12.30       16.75      6.42 o
  -6   7   3     2438.67     2684.53     59.57 o
  -5   7   3       23.42       25.04      4.10 o
  -4   7   3       19.20       45.70      4.52 o
  -3   7   3      111.65      121.63      5.26 o
  -2   7   3      804.02      804.28     26.51 o
  -1   7   3      242.61      221.79      5.74 o
   0   7   3     2337.55     2598.22     23.46 o
   1   7   3     1399.36     1438.70     33.75 o
   2   7   3       55.88       76.59      3.67 o
   3   7   3      306.19      330.31      7.94 o
   4   7   3      966.52      909.59     21.73 o
   5   7   3      213.93      240.41      9.77 o
   6   7   3      386.07      438.79     12.71 o
   7   7   3       84.64       91.17      9.31 o
   8   7   3      950.67      935.17     22.43 o
   9   7   3       22.80       35.81     18.36 o
  10   7   3      151.69      104.12     31.30 o
  11   7   3        8.47        5.42     24.07 o
 -11   8   3     2121.04     1974.55     84.71 o
 -10   8   3      285.02      247.87     30.19 o
  -9   8   3     1907.31     1770.10     69.34 o
  -8   8   3      358.84      351.29     17.12 o
  -7   8   3     6598.48     6900.60    284.04 o
  -6   8   3      342.91      378.79     13.92 o
  -5   8   3    10481.93    11512.53    230.22 o
  -4   8   3      158.93      181.21      6.04 o
  -3   8   3     8142.88     7776.41    129.25 o
  -2   8   3       14.77       14.02      2.82 o
  -1   8   3    17313.74    17201.55    391.00 o
   0   8   3     1094.88     1084.11     13.06 o
   1   8   3     6409.93     5800.78    129.44 o
   2   8   3       39.22       41.83      2.94 o
   3   8   3    11588.58    11952.69    162.56 o
   4   8   3      627.71      690.49     11.07 o
   5   8   3     8847.21     8648.92     94.21 o
   6   8   3       63.63       69.77      7.27 o
   7   8   3     8779.24     8990.90     95.76 o
   8   8   3      205.90      216.48     17.15 o
   9   8   3     1581.00     1540.89     52.52 o
  10   8   3      721.30      633.74     58.98 o
  11   8   3     1907.78     1805.51     98.10 o
 -11   9   3      355.95      369.72     28.76 o
 -10   9   3     3251.29     3113.37    119.43 o
  -9   9   3      161.54      131.23     22.54 o
  -8   9   3     6284.37     6133.35    138.12 o
  -7   9   3       77.26       87.10     11.49 o
  -6   9   3     6988.59     7095.47    168.82 o
  -5   9   3      558.69      595.63     16.17 o
  -4   9   3     8244.67     8883.69    142.48 o
  -3   9   3       67.67       63.25      6.90 o
  -2   9   3     9736.00     9050.71    119.20 o
  -1   9   3        7.02        6.61      2.75 o
   0   9   3    30001.29    32915.57    351.90 o
   1   9   3      163.69      143.78      4.93 o
   2   9   3    22777.69    23284.15    418.73 o
   3   9   3      232.73      226.87      5.80 o
   4   9   3    13141.04    13922.67    172.46 o
   5   9   3      623.30      608.45     14.85 o
   6   9   3    12256.80    12513.40    105.87 o
   7   9   3       74.86       86.99     11.09 o
   8   9   3     4436.98     4759.46    155.49 o
   9   9   3       71.83       74.03     28.29 o
  10   9   3     6299.45     5922.09    166.11 o
  11   9   3      101.67       71.62     30.69 o
 -11  10   3      295.17      303.66     33.92 o
 -10  10   3       33.37       32.90     14.72 o
  -9  10   3      401.42      396.21     33.73 o
  -8  10   3      116.21       83.17     15.20 o
  -7  10   3       58.83       88.96     12.23 o
  -6  10   3        3.20       -2.66      8.21 o
  -5  10   3        3.37        0.12      5.91 o
  -4  10   3       23.62       27.00      6.70 o
  -3  10   3      279.50      309.78     11.86 o
  -2  10   3      288.75      258.94     10.39 o
  -1  10   3      391.46      320.36      8.22 o
   0  10   3       65.65       78.17      4.64 o
   1  10   3        2.86       49.98      4.85 o
   2  10   3       29.49       41.66      5.00 o
   3  10   3      133.27      158.20      7.57 o
   4  10   3      157.36      168.88      7.67 o
   5  10   3     1788.97     1857.34     35.03 o
   6  10   3      128.64      126.53     11.43 o
   7  10   3       67.60       92.84     11.22 o
   8  10   3       49.96       38.56     14.63 o
   9  10   3       72.37       95.69     29.49 o
  10  10   3      249.01      255.78     42.73 o
 -11  11   3       47.01       25.02     19.08 o
 -10  11   3      611.79      606.59     41.49 o
  -9  11   3       54.91       27.77     17.39 o
  -8  11   3     1236.73     1237.78     50.22 o
  -7  11   3      141.51      148.66     14.92 o
  -6  11   3     2840.94     2783.33     53.08 o
  -5  11   3      370.89      331.02     17.58 o
  -4  11   3    12050.39    11478.00    175.64 o
  -3  11   3     1805.28     1669.73     23.55 o
  -2  11   3     3570.31     3536.01     31.72 o
  -1  11   3      233.88      212.69      6.07 o
   0  11   3     3402.74     3385.00     56.67 o
   1  11   3      152.81      122.05      4.73 o
   2  11   3     1392.27     1222.70     31.54 o
   3  11   3      179.29      169.56      7.85 o
   4  11   3     9034.14     8935.82    114.25 o
   5  11   3       46.12       54.02      9.19 o
   6  11   3     5258.38     5420.34     82.17 o
   7  11   3        1.38       -6.04      8.17 o
   8  11   3     3626.29     3853.86     98.95 o
   9  11   3      116.63      140.23     33.70 o
  10  11   3      126.29      183.56     39.12 o
 -10  12   3       69.65       46.34     22.87 o
  -9  12   3     1632.49     1571.72     60.22 o
  -8  12   3      167.04      173.31     19.08 o
  -7  12   3     7173.33     6967.98     69.32 o
  -6  12   3        1.99       -7.53      7.94 o
  -5  12   3     1494.26     1380.81     32.27 o
  -4  12   3     1415.97     1391.52     35.44 o
  -3  12   3     4938.92     4983.40     89.96 o
  -2  12   3        7.28        7.66      4.74 o
  -1  12   3     1801.24     1739.49     35.72 o
   0  12   3       45.61       64.36      4.72 o
   1  12   3    28176.97    29106.14    775.11 o
   2  12   3       26.35       17.80      5.03 o
   3  12   3     5075.63     5259.26     65.27 o
   4  12   3       58.61       56.75      8.80 o
   5  12   3     4170.89     4012.81     46.00 o
   6  12   3     1832.23     1824.85     37.56 o
   7  12   3     2084.75     2218.65     39.01 o
   8  12   3       52.61       56.70     14.46 o
   9  12   3     6354.63     6008.15    164.30 o
  10  12   3       43.31       54.17     28.89 o
 -10  13   3     1255.75     1207.08     57.86 o
  -9  13   3       24.85       22.53     19.45 o
  -8  13   3      751.39      666.89     32.34 o
  -7  13   3       21.63       15.91      9.37 o
  -6  13   3     2232.15     2156.55     45.52 o
  -5  13   3       11.43        8.36      8.13 o
  -4  13   3     2599.59     2457.63     40.42 o
  -3  13   3       49.03       47.88      9.46 o
  -2  13   3     2164.23     2096.83     29.55 o
  -1  13   3      356.86      347.49     14.99 o
   0  13   3     5025.44     5295.70     73.38 o
   1  13   3       33.47       36.20      5.19 o
   2  13   3     7178.42     7237.86    190.62 o
   3  13   3       71.23       69.02      8.91 o
   4  13   3     5905.79     6043.71     58.87 o
   5  13   3      504.04      502.70     19.59 o
   6  13   3     5176.33     5549.03     98.53 o
   7  13   3        6.36       -2.80      8.99 o
   8  13   3     4357.75     4368.92     73.04 o
   9  13   3      123.55       69.81     29.49 o
  10  13   3      550.90      494.71     55.97 o
 -10  14   3        6.82      -10.11     20.48 o
  -9  14   3        0.72        9.56     17.46 o
  -8  14   3        0.21       -0.96     12.52 o
  -7  14   3      682.14      668.38     27.22 o
  -6  14   3        2.21       -5.69      8.87 o
  -5  14   3      105.60      130.94     13.78 o
  -4  14   3        2.61       -7.61      7.61 o
  -3  14   3    13725.00    13647.98    218.79 o
  -2  14   3      100.81       92.90     10.49 o
  -1  14   3       14.52       17.83      6.12 o
   0  14   3      551.88      536.17     14.40 o
   1  14   3       39.87       45.07      6.53 o
   2  14   3       85.55      104.06     11.18 o
   3  14   3      129.21      134.33     11.18 o
   4  14   3       74.43       59.69     10.69 o
   5  14   3     8040.13     7942.49    154.25 o
   6  14   3      282.30      299.30     17.53 o
   7  14   3        1.55        1.38     10.02 o
   8  14   3       12.95       19.10     14.79 o
   9  14   3       18.61       36.41     17.02 o
 -10  15   3     1901.62     1838.61    104.72 o
  -9  15   3       43.67       30.64     21.53 o
  -8  15   3     4266.48     4085.96     77.01 o
  -7  15   3      124.84      126.48     18.54 o
  -6  15   3     3139.64     3147.57     62.53 o
  -5  15   3      176.35      171.33     15.38 o
  -4  15   3     4378.67     4335.20     81.96 o
  -3  15   3       29.11       36.27      9.54 o
  -2  15   3     6431.09     6194.36    178.69 o
  -1  15   3        0.45       -7.44      8.13 o
   0  15   3     8446.59     8358.56    229.42 o
   1  15   3       31.59       41.73      8.77 o
   2  15   3     4579.13     4418.76    106.00 o
   3  15   3        0.06        9.85      8.63 o
   4  15   3     8736.29     8652.29    177.09 o
   5  15   3     1314.29     1246.09     29.31 o
   6  15   3      174.01      216.88     15.79 o
   7  15   3      174.29      179.60     20.06 o
   8  15   3     3576.15     3743.11    126.74 o
   9  15   3      164.69      160.09     38.52 o
  -9  16   3     3603.90     3345.76     75.58 o
  -8  16   3       39.20       60.53     18.19 o
  -7  16   3     2385.27     2441.14     59.42 o
  -6  16   3       78.91       53.86     11.15 o
  -5  16   3     4292.84     4186.19     63.70 o
  -4  16   3      527.20      522.40     22.75 o
  -3  16   3    10542.00    10333.40    301.69 o
  -2  16   3       28.49       30.92     11.49 o
  -1  16   3     6853.34     6884.95    138.72 o
   0  16   3      647.20      655.46     37.61 o
   1  16   3     7943.37     8012.84    146.67 o
   2  16   3     1275.58     1111.30     36.53 o
   3  16   3     8254.60     8394.23    239.96 o
   4  16   3      319.94      285.95     16.28 o
   5  16   3     9888.65    10238.15    132.61 o
   6  16   3      179.92      184.76     15.58 o
   7  16   3     4215.39     4203.09     73.99 o
   8  16   3       25.50       49.03     19.33 o
   9  16   3     1503.64     1446.82     89.07 o
  -9  17   3       21.79       -0.93     15.78 o
  -8  17   3       26.94       51.86     17.77 o
  -7  17   3       21.83       27.59     15.92 o
  -6  17   3        0.73        2.20      9.01 o
  -5  17   3       17.04        4.55      8.88 o
  -4  17   3      528.68      522.28     24.50 o
  -3  17   3       34.05       25.74     13.13 o
  -2  17   3        0.59        4.14     10.35 o
  -1  17   3       32.85       26.79     18.28 o
   0  17   3      166.12      163.36     24.02 o
   1  17   3       33.60       33.11     19.28 o
   2  17   3     1951.43     1720.42     41.33 o
   3  17   3       83.48       76.42     15.40 o
   4  17   3       95.45       78.91     18.18 o
   5  17   3       85.50       75.30     12.99 o
   6  17   3       68.70       70.78     13.24 o
   7  17   3        4.45       13.36     14.06 o
   8  17   3        3.66       21.44     16.96 o
  -8  18   3       83.65       90.52     21.14 o
  -7  18   3     4650.47     4737.53     84.94 o
  -6  18   3      211.19      224.86     23.54 o
  -5  18   3     2654.56     2786.64     55.98 o
  -4  18   3       15.42       22.28     13.44 o
  -3  18   3     4016.50     3611.44    174.83 o
  -2  18   3       14.93       32.73     19.70 o
  -1  18   3     4193.56     4188.95     93.89 o
   0  18   3      154.41       66.80     31.30 o
   1  18   3     5879.45     5365.54     97.24 o
   2  18   3        0.94       17.22     19.19 o
   3  18   3     4265.70     3954.72    106.83 o
   4  18   3      130.89       98.67     17.61 o
   5  18   3     1816.40     1906.42     71.30 o
   6  18   3        0.86       -9.55     12.67 o
   7  18   3     1736.86     1911.94     54.31 o
   8  18   3      147.06      126.40     24.67 o
  -8  19   3     2286.55     2182.47     64.45 o
  -7  19   3        7.11       32.88     16.95 o
  -6  19   3     2488.49     2391.68     87.87 o
  -5  19   3      201.22      199.13     29.56 o
  -4  19   3     5137.00     4953.33    228.70 o
  -3  19   3       45.63       48.10     21.11 o
  -2  19   3     3287.95     2954.89    134.51 o
  -1  19   3      215.63      238.14     28.50 o
   0  19   3     7581.29     7074.64    114.66 o
   1  19   3      312.86      321.06     32.55 o
   2  19   3     4878.38     4558.39     92.98 o
   3  19   3      315.96      277.00     31.06 o
   4  19   3     3699.88     3641.91     85.73 o
   5  19   3      117.87      147.81     20.37 o
   6  19   3     3021.33     3204.21     67.90 o
   7  19   3      207.74      234.12     25.39 o
   8  19   3     1539.06     1628.95     65.31 o
  -7  20   3      536.84      581.88     55.37 o
  -6  20   3       11.99       18.28     21.23 o
  -5  20   3      484.51      452.77     45.14 o
  -4  20   3       46.31       45.35     27.38 o
  -3  20   3      858.59      882.45     54.77 o
  -2  20   3        0.03       -1.45     19.62 o
  -1  20   3     1315.11     1264.85     55.32 o
   0  20   3      131.51      139.63     40.32 o
   1  20   3     4312.09     3754.95     87.65 o
   2  20   3        0.44       -1.31     19.45 o
   3  20   3      688.55      840.76     47.45 o
   4  20   3       27.68       53.84     23.12 o
   5  20   3     2030.69     2045.08     70.83 o
   6  20   3       49.86       47.65     23.57 o
   7  20   3      325.36      361.76     54.49 o
  -6  21   3      577.87      614.98     99.30 o
  -5  21   3       91.84       88.62     30.99 o
  -4  21   3     1294.75     1233.86     59.74 o
  -3  21   3      223.44      281.56     33.31 o
  -2  21   3       63.45       55.65     23.73 o
  -1  21   3       84.45       62.73     23.62 o
   0  21   3     1031.77      959.47     70.72 o
   1  21   3       77.98       83.96     24.87 o
   2  21   3      388.28      336.14     34.26 o
   3  21   3       19.76       12.39     19.81 o
   4  21   3      391.33      441.83     40.21 o
   5  21   3      165.95      218.37     32.04 o
   6  21   3      182.06      229.32     47.55 o
  -6  22   3        0.75      -21.23     21.23 o
  -5  22   3     2912.24     3086.55     91.67 o
  -4  22   3        2.45        1.88     21.92 o
  -3  22   3     1921.90     1824.33     70.41 o
  -2  22   3        9.84        1.31     20.96 o
  -1  22   3     1899.19     1896.87     69.65 o
   0  22   3        5.29       12.88     20.74 o
   1  22   3     8320.69     7793.65    141.43 o
   2  22   3        1.43        8.90     20.13 o
   3  22   3     2172.74     2126.82     73.19 o
   4  22   3       49.76       46.56     24.58 o
   5  22   3     1406.11     1492.95     66.35 o
  -5  23   3       66.34       65.34     28.36 o
  -4  23   3     2258.51     2264.34     81.88 o
  -3  23   3      381.00      479.97     47.24 o
  -2  23   3     1793.20     1884.54     71.92 o
  -1  23   3       39.14       70.03     26.47 o
   0  23   3     5264.82     4875.71    109.37 o
   1  23   3        2.95       42.91     25.74 o
   2  23   3     4575.99     4500.97    155.88 o
   3  23   3        0.05       -6.81     21.69 o
   4  23   3     1956.85     1992.02     74.04 o
   5  23   3        0.85       -1.94     22.82 o
  -3  24   3      103.84       99.61     29.46 o
  -2  24   3        0.19       21.53     25.70 o
  -1  24   3      147.95      169.09     33.83 o
   0  24   3        1.13       22.96     24.68 o
   1  24   3      109.20       91.01     29.56 o
   2  24   3      112.47      176.93     31.91 o
   3  24   3      378.95      442.80     41.68 o
  -1  25   3       45.81       58.22     27.93 o
   0  25   3     3075.76     2913.23     92.13 o
   1  25   3      163.17      227.26     35.81 o
 -12   0   4     4059.75     4369.11    256.08 o
 -11   0   4      608.90      666.84     58.38 o
 -10   0   4      336.17      310.95     20.13 o
  -9   0   4      856.01      808.20     27.21 o
  -8   0   4      903.54      839.96     29.65 o
  -7   0   4       20.74       30.22      9.73 o
  -6   0   4    11634.48    11288.96    196.39 o
  -5   0   4      927.76      851.74     25.78 o
  -4   0   4    45290.45    46157.61   1546.72 o
  -3   0   4       84.21      111.09      8.18 o
  -2   0   4    17705.04    18549.25    476.06 o
  -1   0   4      554.79      590.21     12.13 o
   0   0   4     4279.31     3551.89     97.33 o
   1   0   4    26898.81    25211.63    713.71 o
   2   0   4     2939.70     2496.59     56.14 o
   3   0   4      126.57      114.07      5.90 o
   4   0   4    18596.97    19592.50    364.22 o
   5   0   4     1071.86     1049.74     40.46 o
   6   0   4    10060.64    10135.20     76.91 o
   7   0   4      249.88      240.12     18.30 o
   8   0   4    14572.54    15030.25    309.66 o
   9   0   4      990.01      965.82     42.73 o
  10   0   4      143.23      154.07     31.30 o
  11   0   4     1626.92     1546.12     83.05 o
  12   0   4     4234.75     4147.87    142.64 o
 -12   1   4      114.02      102.59     20.17 o
 -11   1   4     1371.29     1429.13     57.18 o
 -10   1   4      102.20      103.55     13.02 o
  -9   1   4      966.43      957.28     20.65 o
  -8   1   4      102.24       77.77      9.22 o
  -7   1   4    26937.67    24903.64    246.84 o
  -6   1   4       98.11       85.88      8.11 o
  -5   1   4     5384.37     5285.29     81.42 o
  -4   1   4      968.75      979.75     23.24 o
  -3   1   4    11026.07    11300.39    226.90 o
  -2   1   4     1068.38     1142.49     12.71 o
  -1   1   4      323.31      296.96      7.33 o
   0   1   4       77.11       95.01      8.31 o
   1   1   4   220361.98   200642.84   2420.32 o
   2   1   4     2457.59     2470.15     30.12 o
   3   1   4     8054.57     8296.30     64.64 o
   4   1   4       95.39      102.91      5.83 o
   5   1   4     1973.34     1931.75     30.47 o
   6   1   4      661.96      648.34     14.83 o
   7   1   4     2896.10     2869.90     45.89 o
   8   1   4      124.27      136.49     10.62 o
   9   1   4     6410.61     6495.64    186.68 o
  10   1   4      666.43      646.35     37.42 o
  11   1   4     1593.24     1610.48     60.78 o
  12   1   4       26.58       36.73     19.56 o
 -12   2   4       18.71       19.73     15.28 o
 -11   2   4       18.74       29.23     16.33 o
 -10   2   4       18.34       14.86      8.13 o
  -9   2   4        1.86        1.89      5.97 o
  -8   2   4    12041.03    11792.10    271.30 o
  -7   2   4      107.69       92.48      9.72 o
  -6   2   4      506.89      452.32     15.97 o
  -5   2   4      306.15      275.82     10.28 o
  -4   2   4       18.95       15.24      4.82 o
  -3   2   4        6.62        5.67      3.00 o
  -2   2   4     9791.95     9948.23    128.07 o
  -1   2   4      856.05      982.43     19.62 o
   0   2   4     7172.87     7445.46    175.03 o
   1   2   4    11317.16    10614.84    185.19 o
   2   2   4    41563.65    43900.31    545.17 o
   3   2   4       39.88       62.29      4.07 o
   4   2   4     5046.33     5377.33     49.76 o
   5   2   4      117.11      129.50      7.47 o
   6   2   4     1058.44     1020.91     18.17 o
   7   2   4     1094.46     1053.92     20.40 o
   8   2   4      694.42      732.75     18.89 o
   9   2   4      431.42      432.64     22.43 o
  10   2   4     1655.28     1584.31     88.17 o
  11   2   4       88.19       92.68     21.27 o
  12   2   4     1336.74     1303.77     58.50 o
 -12   3   4      180.89      196.58     23.15 o
 -11   3   4     1957.94     1992.62     55.94 o
 -10   3   4      115.89      129.29     12.32 o
  -9   3   4      427.55      437.73     15.47 o
  -8   3   4      110.29      130.42     10.86 o
  -7   3   4     5937.44     5935.77    174.68 o
  -6   3   4      515.51      502.69     18.10 o
  -5   3   4     3974.84     3936.09     72.86 o
  -4   3   4      520.66      534.55     11.84 o
  -3   3   4    71867.03    80018.88    665.24 o
  -2   3   4      474.93      387.29     27.75 o
  -1   3   4     4986.34     3972.45    392.02 o
   0   3   4       36.12       57.02      4.31 o
   1   3   4     2754.26     2603.07     53.64 o
   2   3   4     1698.44     1892.90     13.70 o
   3   3   4    10632.56    10488.78    112.11 o
   4   3   4      140.73      146.77      6.99 o
   5   3   4    32709.46    34775.95    259.27 o
   6   3   4       34.07       58.64      6.49 o
   7   3   4     9117.20     9201.12     57.37 o
   8   3   4      336.62      355.79     14.20 o
   9   3   4     1911.33     1967.75     46.65 o
  10   3   4      724.77      674.43     35.66 o
  11   3   4     2054.83     2031.75     67.63 o
 -12   4   4      126.68      115.76     31.30 o
 -11   4   4      163.14      147.02     17.38 o
 -10   4   4     2124.17     2144.74    122.42 o
  -9   4   4       67.37       52.62      7.80 o
  -8   4   4     3643.56     3423.43     81.81 o
  -7   4   4      248.83      251.62     13.82 o
  -6   4   4     5524.51     5569.52    133.27 o
  -5   4   4      519.31      458.23     15.94 o
  -4   4   4     5151.48     4290.46    112.95 o
  -3   4   4       95.49      111.83      6.04 o
  -2   4   4     1036.75      946.56     14.05 o
  -1   4   4      141.27      138.72      5.27 o
   0   4   4    37823.22    34853.19   1792.36 o
   1   4   4       23.13       32.20      3.92 o
   2   4   4     6298.48     6234.51     77.54 o
   3   4   4        4.82       13.26      3.60 o
   4   4   4    16517.68    17103.56    252.46 o
   5   4   4     1130.04     1165.32     20.28 o
   6   4   4     2077.20     1944.61     26.78 o
   7   4   4      160.80      160.61     10.05 o
   8   4   4     5349.78     5318.34     75.20 o
   9   4   4      491.62      476.09     22.65 o
  10   4   4     3476.63     3564.33    197.80 o
  11   4   4        0.73        6.02     20.46 o
 -12   5   4       72.77       24.17     20.10 o
 -11   5   4     1393.12     1414.59     40.61 o
 -10   5   4       28.71       35.00     11.59 o
  -9   5   4        5.10       12.77      7.16 o
  -8   5   4       65.43       68.46      8.35 o
  -7   5   4       67.40       88.19     14.63 o
  -6   5   4       33.81       30.52      7.80 o
  -5   5   4      985.76     1081.84     24.63 o
  -4   5   4      295.98      310.93      8.99 o
  -3   5   4    12597.80    13968.78    198.29 o
  -2   5   4       13.59       29.76      3.50 o
  -1   5   4     6395.39     6252.07    134.19 o
   0   5   4      325.42      302.51     15.36 o
   1   5   4     4885.74     4859.78    156.97 o
   2   5   4      159.44      178.03      6.25 o
   3   5   4      173.82      197.78      8.01 o
   4   5   4        2.34       20.11      4.63 o
   5   5   4     6714.22     7401.03     84.65 o
   6   5   4      453.62      503.85     14.75 o
   7   5   4       49.43       54.95      8.04 o
   8   5   4        1.93       12.05      7.47 o
   9   5   4     1315.47     1267.88     41.80 o
  10   5   4       77.40       86.06     27.68 o
  11   5   4        7.54       13.24     21.67 o
 -12   6   4      994.18     1049.67     72.22 o
 -11   6   4       42.68       44.03     16.09 o
 -10   6   4     1618.51     1678.73     94.49 o
  -9   6   4       36.00       37.80     10.88 o
  -8   6   4     1855.91     1788.15     58.72 o
  -7   6   4       38.70       34.97      7.86 o
  -6   6   4     5697.39     5533.78    194.74 o
  -5   6   4      239.42      241.58      8.99 o
  -4   6   4    17182.26    18994.03    336.23 o
  -3   6   4     2023.89     2083.98     26.07 o
  -2   6   4     7286.76     7275.28    177.43 o
  -1   6   4      161.94      141.37      5.46 o
   0   6   4    13411.11    13629.10    161.08 o
   1   6   4     1631.42     1559.98     38.21 o
   2   6   4     8044.57     7688.75    112.89 o
   3   6   4       13.33       15.16      4.29 o
   4   6   4    12207.03    13177.63    134.00 o
   5   6   4      457.40      462.78     24.69 o
   6   6   4    11586.22    12675.83    180.33 o
   7   6   4       35.88       35.67      7.39 o
   8   6   4     2410.87     2401.37     37.95 o
   9   6   4        9.42       22.68     15.90 o
  10   6   4     1348.48     1414.32     80.65 o
  11   6   4      177.81      184.76     39.12 o
 -11   7   4     2180.30     2083.54    161.72 o
 -10   7   4      187.20      169.65     20.26 o
  -9   7   4     2679.50     2634.43    129.66 o
  -8   7   4      265.20      261.80     17.11 o
  -7   7   4     2201.79     2335.95     33.86 o
  -6   7   4      182.44      211.95     13.34 o
  -5   7   4     9893.03     9954.37    252.82 o
  -4   7   4      952.34      947.82     23.15 o
  -3   7   4    13569.37    13259.12    124.61 o
  -2   7   4        0.20        3.91      3.20 o
  -1   7   4    21393.98    20196.73    480.49 o
   0   7   4      509.86      601.27      8.80 o
   1   7   4    10747.99     9937.74    329.48 o
   2   7   4      118.05      145.70      5.68 o
   3   7   4    13538.94    13666.84    256.46 o
   4   7   4      126.62      152.91      8.04 o
   5   7   4    21268.64    21143.55    442.45 o
   6   7   4      363.17      398.76     14.08 o
   7   7   4     5780.49     5987.85    106.70 o
   8   7   4      237.96      237.57     17.60 o
   9   7   4     4318.85     4138.24    128.79 o
  10   7   4      663.14      637.35     57.17 o
  11   7   4     4261.06     4207.45    146.25 o
 -11   8   4       80.81       86.60     18.93 o
 -10   8   4     1584.07     1510.11     76.77 o
  -9   8   4        9.35        7.02     10.86 o
  -8   8   4     1902.32     1856.72     75.31 o
  -7   8   4      239.45      218.82     17.74 o
  -6   8   4      263.92      239.23      9.99 o
  -5   8   4      256.16      277.24      9.57 o
  -4   8   4     5139.34     5244.40     64.20 o
  -3   8   4       29.99       36.26      4.07 o
  -2   8   4    12357.62    12822.57    223.37 o
  -1   8   4     2408.72     2464.99     57.80 o
   0   8   4    13830.93    15072.63    147.22 o
   1   8   4      322.63      352.25      9.85 o
   2   8   4     6814.81     7380.10    130.28 o
   3   8   4      269.55      275.92     10.48 o
   4   8   4    15584.85    16252.67    198.26 o
   5   8   4       37.74       49.35      6.27 o
   6   8   4     3718.32     3889.49     54.12 o
   7   8   4        5.97        6.35      8.56 o
   8   8   4     3590.28     3771.51    137.65 o
   9   8   4      134.57      135.41     31.30 o
  10   8   4     2617.33     2419.99    107.13 o
  11   8   4       56.76       33.70     27.08 o
 -11   9   4      791.17      789.19     38.84 o
 -10   9   4      219.48      203.41     22.77 o
  -9   9   4      600.35      611.23     38.94 o
  -8   9   4        7.38       -1.84     11.69 o
  -7   9   4     4833.24     4595.58    133.67 o
  -6   9   4      153.83      141.89     11.67 o
  -5   9   4     9803.65    10113.53    122.90 o
  -4   9   4      274.44      265.27      8.41 o
  -3   9   4     1290.87     1409.94     18.52 o
  -2   9   4       74.18       79.81      4.36 o
  -1   9   4      502.73      504.75     17.96 o
   0   9   4      613.08      578.22     10.52 o
   1   9   4    17326.45    18075.66    459.53 o
   2   9   4       17.70       19.27      4.25 o
   3   9   4      393.85      413.95      9.73 o
   4   9   4      121.82      112.29      6.13 o
   5   9   4     1683.03     1770.13     27.17 o
   6   9   4        5.33       11.96      7.16 o
   7   9   4      675.48      773.34     22.84 o
   8   9   4       53.20       41.86     15.01 o
   9   9   4     1452.82     1396.26     79.44 o
  10   9   4        7.42       -4.81     19.86 o
 -11  10   4      216.46      243.65     48.15 o
 -10  10   4     2920.60     2842.00    102.67 o
  -9  10   4      267.42      278.90     29.75 o
  -8  10   4     1688.26     1802.47     58.45 o
  -7  10   4       55.66       74.35     11.92 o
  -6  10   4    12841.16    13230.96    322.87 o
  -5  10   4      235.56      191.23     13.53 o
  -4  10   4    20160.56    19719.22    346.38 o
  -3  10   4        0.15       -0.42      5.02 o
  -2  10   4     7894.53     7757.66    158.46 o
  -1  10   4       74.70       79.97      4.42 o
   0  10   4    18398.46    18429.91    254.22 o
   1  10   4      613.02      564.14     13.47 o
   2  10   4     9683.42     9824.54    130.29 o
   3  10   4      435.25      418.39      9.19 o
   4  10   4    12611.94    13143.69    163.55 o
   5  10   4       89.53      104.60      9.19 o
   6  10   4     5252.31     5671.58     92.18 o
   7  10   4      139.87      155.24     12.92 o
   8  10   4     6827.67     6560.03    158.28 o
   9  10   4      202.95      153.47     34.30 o
  10  10   4     1546.00     1515.43     87.87 o
 -11  11   4      493.75      397.84     61.99 o
 -10  11   4       70.38       67.25     17.13 o
  -9  11   4     1396.49     1370.78     56.81 o
  -8  11   4      333.66      301.61     29.28 o
  -7  11   4     3091.61     2996.41     78.70 o
  -6  11   4       75.75       68.08     11.43 o
  -5  11   4     4379.72     4114.42     43.28 o
  -4  11   4       16.27        9.08      6.75 o
  -3  11   4     3763.36     3598.82     35.71 o
  -2  11   4       23.88       24.90      6.02 o
  -1  11   4     6426.89     6431.83    147.98 o
   0  11   4        0.34       15.80      3.88 o
   1  11   4    15086.81    15671.90    484.80 o
   2  11   4      107.51      122.51      8.53 o
   3  11   4     8099.63     8290.15     93.38 o
   4  11   4      146.75      157.19      9.97 o
   5  11   4      159.41      177.97     11.21 o
   6  11   4       33.44       31.85      9.29 o
   7  11   4     5171.53     5375.38    106.07 o
   8  11   4       91.45      116.25     20.13 o
   9  11   4     3285.45     3088.03    117.96 o
  10  11   4      112.53       98.10     33.10 o
 -10  12   4       23.57        2.43     18.64 o
  -9  12   4       27.42       33.52     19.19 o
  -8  12   4      300.29      297.79     29.98 o
  -7  12   4       18.83       13.01     10.70 o
  -6  12   4       33.19       36.26     10.26 o
  -5  12   4      567.80      545.11     22.29 o
  -4  12   4      309.90      326.14     17.23 o
  -3  12   4      580.06      524.39     15.80 o
  -2  12   4     1036.56     1086.53     19.98 o
  -1  12   4       90.74       96.49      5.54 o
   0  12   4        0.63       10.33      3.85 o
   1  12   4        4.52       13.66      4.38 o
   2  12   4     1618.04     1615.32     41.05 o
   3  12   4       29.75       40.60      7.26 o
   4  12   4      324.07      289.27     14.56 o
   5  12   4      157.59      140.20     12.34 o
   6  12   4      337.74      359.19     18.19 o
   7  12   4       12.96       12.68     10.14 o
   8  12   4       50.88       44.61     15.95 o
   9  12   4       33.50       21.67     25.88 o
  10  12   4       40.82       52.36     29.49 o
 -10  13   4      102.43       94.57     24.83 o
  -9  13   4     1362.25     1439.19     59.34 o
  -8  13   4        4.42        9.85     11.93 o
  -7  13   4     3996.82     3945.04     83.65 o
  -6  13   4      418.67      403.85     21.11 o
  -5  13   4     2638.68     2577.35     87.30 o
  -4  13   4       12.28        3.66      8.68 o
  -3  13   4    12801.15    12636.43     85.33 o
  -2  13   4      203.72      179.69     10.47 o
  -1  13   4     1692.45     1559.50     49.95 o
   0  13   4       53.54       83.96      6.82 o
   1  13   4     3976.68     4176.36     94.92 o
   2  13   4      233.59      238.52     12.88 o
   3  13   4     3114.46     2993.55     59.68 o
   4  13   4       22.08       18.19      9.50 o
   5  13   4     7047.20     7533.74    117.37 o
   6  13   4      161.77      185.72     14.55 o
   7  13   4      960.03     1079.51     29.38 o
   8  13   4       86.70      108.69     20.10 o
   9  13   4     1584.43     1523.25     86.66 o
 -10  14   4     1082.17     1050.99     73.12 o
  -9  14   4      180.13      145.23     27.42 o
  -8  14   4     5001.09     4808.76     82.57 o
  -7  14   4      359.75      376.34     26.10 o
  -6  14   4     3818.17     3863.96     58.06 o
  -5  14   4       14.93        2.77      8.58 o
  -4  14   4     6932.49     6522.93     67.04 o
  -3  14   4       93.72      103.05     12.00 o
  -2  14   4    17499.92    17874.61    591.32 o
  -1  14   4       84.50      105.39      8.99 o
   0  14   4     6678.67     6621.05    108.78 o
   1  14   4       22.40       22.42      6.69 o
   2  14   4    11663.04    12070.76    235.85 o
   3  14   4      306.62      282.79     16.42 o
   4  14   4     4199.50     4185.78     60.72 o
   5  14   4        0.48       -3.55      8.98 o
   6  14   4     3410.10     3413.65     47.74 o
   7  14   4       42.11       21.43     12.82 o
   8  14   4     4005.90     3984.25     99.30 o
   9  14   4       95.71      102.31     32.50 o
  -9  15   4      893.97      930.87     68.91 o
  -8  15   4        3.10        2.05     13.78 o
  -7  15   4      362.04      311.66     24.48 o
  -6  15   4       55.36       65.17     13.18 o
  -5  15   4     1036.98     1017.23     30.14 o
  -4  15   4       51.09       47.20     14.68 o
  -3  15   4      809.40      896.80     46.37 o
  -2  15   4      190.91      211.27     20.42 o
  -1  15   4     9029.88     8550.66    330.03 o
   0  15   4      267.28      220.25     13.33 o
   1  15   4     1510.09     1553.91     76.31 o
   2  15   4       22.76       15.47      9.07 o
   3  15   4     3662.84     3553.63     57.11 o
   4  15   4       50.27       37.65     11.28 o
   5  15   4      918.41      972.49     30.17 o
   6  15   4      276.17      250.92     18.79 o
   7  15   4     1049.77     1013.59     38.32 o
   8  15   4       86.76       83.61     20.64 o
   9  15   4      839.83      743.87     66.20 o
  -9  16   4        9.94        0.03     21.97 o
  -8  16   4     1953.86     1981.82     56.69 o
  -7  16   4       66.12       52.39     16.64 o
  -6  16   4      426.32      406.98     22.45 o
  -5  16   4       11.76       16.26     10.26 o
  -4  16   4     3355.95     3358.94     72.10 o
  -3  16   4      476.68      436.44     25.36 o
  -2  16   4      657.22      659.74     27.51 o
  -1  16   4        3.62       -9.05      9.05 o
   0  16   4      480.90      451.61     33.19 o
   1  16   4      163.17      131.80     15.24 o
   2  16   4     1099.17     1039.89     32.77 o
   3  16   4        0.01        0.96     10.63 o
   4  16   4     2111.39     2165.96     41.29 o
   5  16   4       74.54       66.43     14.66 o
   6  16   4      608.80      630.86     27.25 o
   7  16   4        2.10       11.26     14.21 o
   8  16   4      983.47     1025.70     71.62 o
   9  16   4        3.84      -15.05     23.47 o
  -9  17   4     1762.30     1645.04     56.36 o
  -8  17   4      820.83      815.46     39.30 o
  -7  17   4     4894.47     4925.16    112.00 o
  -6  17   4       46.77       45.52     15.14 o
  -5  17   4     2853.42     2814.21     93.64 o
  -4  17   4      284.67      339.37     23.99 o
  -3  17   4    14460.70    14605.01    262.10 o
  -2  17   4      244.43      226.00     22.49 o
  -1  17   4     7891.43     7514.93    316.27 o
   0  17   4        0.15       -7.60     16.55 o
   1  17   4     6288.77     6016.45    158.28 o
   2  17   4       16.73        1.15     10.27 o
   3  17   4     5299.49     5174.34    126.74 o
   4  17   4       93.93      106.78     16.81 o
   5  17   4     6525.91     6557.42    171.13 o
   6  17   4       25.84       15.03     12.17 o
   7  17   4     3692.09     3651.67     71.00 o
   8  17   4        3.30        8.96     16.02 o
  -8  18   4     1112.65      978.00     45.67 o
  -7  18   4       11.01       10.01     15.87 o
  -6  18   4     1173.01     1294.32     44.86 o
  -5  18   4       85.43       68.47     13.57 o
  -4  18   4     1418.09     1356.55     42.76 o
  -3  18   4      123.87      155.91     25.92 o
  -2  18   4     5277.12     5159.58    214.56 o
  -1  18   4      152.73      131.84     24.33 o
   0  18   4     6759.10     6360.09    170.02 o
   1  18   4        3.07       10.27     19.02 o
   2  18   4     1837.12     1606.80     57.18 o
   3  18   4      276.91      285.48     22.29 o
   4  18   4     3333.35     3384.35     63.37 o
   5  18   4       89.92      117.41     18.69 o
   6  18   4     1534.02     1528.47     53.52 o
   7  18   4        0.17        0.00     13.62 o
   8  18   4      646.95      681.47     44.26 o
  -8  19   4        1.23       -3.29     18.66 o
  -7  19   4     1680.75     1849.82     56.25 o
  -6  19   4       12.64       20.56     21.97 o
  -5  19   4      125.29      119.89     26.02 o
  -4  19   4       94.08      104.90     24.76 o
  -3  19   4      894.58      814.23     45.68 o
  -2  19   4       62.65       67.07     22.74 o
  -1  19   4      331.98      286.25     35.51 o
   0  19   4      120.33      162.88     26.38 o
   1  19   4      486.53      338.12     34.00 o
   2  19   4       65.96       68.20     21.41 o
   3  19   4      140.58      139.22     25.87 o
   4  19   4      114.65      141.38     25.70 o
   5  19   4       17.99       16.05     14.62 o
   6  19   4      296.60      320.93     26.82 o
   7  19   4      220.62      267.49     30.21 o
  -7  20   4      466.07      451.00     43.17 o
  -6  20   4     3200.86     3112.17     90.01 o
  -5  20   4       23.96       18.54     21.39 o
  -4  20   4     1815.07     1872.23     68.65 o
  -3  20   4       13.72       14.78     21.27 o
  -2  20   4     2537.35     2288.57    128.19 o
  -1  20   4      162.77      168.04     28.47 o
   0  20   4     3311.00     3323.30    126.99 o
   1  20   4      345.31      328.86     33.31 o
   2  20   4      692.16      635.13     42.69 o
   3  20   4        9.05       -2.63     19.36 o
   4  20   4     2275.84     2310.65     72.31 o
   5  20   4      254.32      289.24     37.01 o
   6  20   4      598.58      727.25     55.37 o
   7  20   4        0.62       13.43     17.39 o
  -6  21   4       46.88       39.21     28.59 o
  -5  21   4     3124.34     3265.70     92.75 o
  -4  21   4       13.91       27.93     22.10 o
  -3  21   4     3591.73     3553.54     91.92 o
  -2  21   4       13.39       11.52     21.26 o
  -1  21   4     6653.31     6251.46    247.36 o
   0  21   4      144.11      158.01     28.51 o
   1  21   4     5679.47     5372.39    108.30 o
   2  21   4      121.28      144.62     26.77 o
   3  21   4     1633.88     1586.31    126.69 o
   4  21   4       33.34       38.53     22.79 o
   5  21   4     2870.82     3016.52     86.17 o
   6  21   4        1.42       11.21     22.87 o
  -6  22   4       40.55       45.88     33.10 o
  -5  22   4       49.40       49.67     25.81 o
  -4  22   4      229.72      234.48     62.29 o
  -3  22   4        0.50       14.37     22.41 o
  -2  22   4      178.38      203.12     30.61 o
  -1  22   4       26.32       34.88     23.22 o
   0  22   4     1606.18     1626.02     65.50 o
   1  22   4       37.56       57.78     33.70 o
   2  22   4      572.96      640.20     74.63 o
   3  22   4        0.01        6.35     20.96 o
   4  22   4       93.48      107.90     27.58 o
   5  22   4       35.49       72.65     26.00 o
  -5  23   4      653.02      687.20     51.90 o
  -4  23   4       32.01       17.08     24.37 o
  -3  23   4      303.88      239.09     34.70 o
  -2  23   4        4.56       -8.68     21.97 o
  -1  23   4     1417.86     1326.54     61.91 o
   0  23   4      117.25      150.36     31.22 o
   1  23   4      402.74      465.06     42.73 o
   2  23   4        0.20       16.02     22.69 o
   3  23   4      225.38      237.88     42.13 o
   4  23   4        6.01       22.74     23.86 o
  -3  24   4       21.79       17.80     25.45 o
  -2  24   4     4124.81     4021.01    105.11 o
  -1  24   4       11.32       12.04     45.14 o
   0  24   4     5430.02     5013.44    114.90 o
   1  24   4      100.55      113.46     29.75 o
   2  24   4     1451.98     1530.44     67.00 o
   3  24   4       23.27       33.49     26.47 o
  -1  25   4     2127.22     2103.64     81.23 o
   0  25   4       35.29      100.85     31.17 o
 -12   1   5      116.85      164.22     19.37 o
 -11   1   5       76.40       71.98     14.84 o
 -10   1   5     3986.84     3931.44    120.00 o
  -9   1   5      416.24      448.76     21.94 o
  -8   1   5     4826.63     4952.99    118.03 o
  -7   1   5      765.10      714.55     20.71 o
  -6   1   5     8630.23     8555.96    177.36 o
  -5   1   5      242.25      268.09     10.54 o
  -4   1   5    26418.31    27602.31    682.33 o
  -3   1   5      730.85      781.70     21.11 o
  -2   1   5     7057.31     6758.71     97.36 o
  -1   1   5      566.68      524.24      9.17 o
   0   1   5    40818.91    36756.39    636.78 o
   1   1   5       35.11       57.14      3.62 o
   2   1   5    11126.73    11607.74    190.25 o
   3   1   5      114.66      136.41      8.84 o
   4   1   5    31086.17    31741.49    288.75 o
   5   1   5      231.11      229.44     11.91 o
   6   1   5     6957.40     7074.17     66.23 o
   7   1   5       15.93       24.21      6.20 o
   8   1   5     8453.94     8468.88    199.10 o
   9   1   5      666.84      714.84     27.51 o
  10   1   5     2111.23     2023.04     63.62 o
  11   1   5       30.96       26.52     17.06 o
 -12   2   5      126.06      140.15     31.53 o
 -11   2   5     1492.39     1589.58     54.99 o
 -10   2   5      123.66      139.62     16.31 o
  -9   2   5     5279.31     5458.64    186.39 o
  -8   2   5      595.19      554.89     21.44 o
  -7   2   5    16978.58    16594.30    436.70 o
  -6   2   5      581.99      616.59     25.85 o
  -5   2   5    14074.14    14704.39    367.88 o
  -4   2   5      250.60      228.98     10.05 o
  -3   2   5    30751.88    31229.86    508.16 o
  -2   2   5      233.90      314.79      8.02 o
  -1   2   5     2233.78     2129.43     29.14 o
   0   2   5     1995.86     1795.79     33.87 o
   1   2   5    60153.40    58434.92   1498.32 o
   2   2   5      122.55      118.25      4.51 o
   3   2   5    13831.77    14138.02    185.32 o
   4   2   5      125.36      128.91      7.62 o
   5   2   5    27905.45    28219.49    202.68 o
   6   2   5     1174.21     1144.75     18.98 o
   7   2   5     3290.39     3174.71     33.54 o
   8   2   5      184.77      183.64     15.55 o
   9   2   5     9575.87     9724.92    342.00 o
  10   2   5      827.28      817.63     42.50 o
  11   2   5      673.93      715.13     42.64 o
 -12   3   5      728.87      830.75     51.51 o
 -11   3   5       44.94       37.72     15.48 o
 -10   3   5        8.55       10.69      9.20 o
  -9   3   5        2.62        2.56      6.47 o
  -8   3   5      162.59      154.13     11.17 o
  -7   3   5      732.48      672.24     30.37 o
  -6   3   5     5477.25     5553.69    159.06 o
  -5   3   5       88.68       94.88      7.95 o
  -4   3   5       28.88       40.86      5.00 o
  -3   3   5     2436.14     2551.71     58.63 o
  -2   3   5    13099.68    13305.22    225.76 o
  -1   3   5      653.68      631.45     14.06 o
   0   3   5     2434.52     2700.43     58.19 o
   1   3   5        4.96       18.35      3.35 o
   2   3   5    23427.95    24432.49    279.54 o
   3   3   5      153.60      172.14      7.26 o
   4   3   5      313.93      284.32      8.85 o
   5   3   5       21.20       53.81      7.02 o
   6   3   5     1649.48     1608.65     30.28 o
   7   3   5        1.97        7.52      5.90 o
   8   3   5     1879.89     1864.46     53.42 o
   9   3   5       25.54       25.96     11.69 o
  10   3   5      777.47      698.98     38.90 o
  11   3   5       59.06       44.54     18.30 o
 -12   4   5       37.93       32.52     28.89 o
 -11   4   5      432.99      538.16     64.85 o
 -10   4   5      105.98       89.07     14.41 o
  -9   4   5     4172.31     4182.89    123.07 o
  -8   4   5       55.10       61.97      9.08 o
  -7   4   5     1455.69     1415.10     32.66 o
  -6   4   5      226.27      217.75     10.70 o
  -5   4   5     1746.03     1885.94     74.56 o
  -4   4   5       48.53       47.06      5.98 o
  -3   4   5    10500.52    11532.85    162.12 o
  -2   4   5        0.17       11.40      3.11 o
  -1   4   5     6204.67     5764.68    103.36 o
   0   4   5     1196.75     1164.38     19.79 o
   1   4   5       60.84      136.05     10.15 o
   2   4   5      866.13      850.46     14.84 o
   3   4   5     1950.93     2144.56     22.79 o
   4   4   5     2667.45     2712.00     30.14 o
   5   4   5     7655.92     7846.39    135.02 o
   6   4   5      505.48      493.76     15.66 o
   7   4   5     1121.46     1177.92     21.53 o
   8   4   5        2.52       13.05      9.11 o
   9   4   5      119.38      147.34     17.10 o
  10   4   5        0.16        1.55     13.24 o
  11   4   5     1639.61     1580.43     90.28 o
 -12   5   5      302.81      306.93     45.14 o
 -11   5   5      493.92      567.11     72.81 o
 -10   5   5     2965.19     2884.34    128.56 o
  -9   5   5       55.36       74.43     10.04 o
  -8   5   5    11467.25    11426.67    263.17 o
  -7   5   5      542.63      533.92     28.60 o
  -6   5   5    13066.98    13276.34    415.78 o
  -5   5   5       39.81       45.50      7.66 o
  -4   5   5     5558.23     5507.62     81.37 o
  -3   5   5      640.70      684.28     13.34 o
  -2   5   5    21617.73    21485.99    427.50 o
  -1   5   5      723.47      745.64     19.31 o
   0   5   5     6365.07     5687.27    142.18 o
   1   5   5      293.94      270.73      8.61 o
   2   5   5     4049.02     3933.42     48.02 o
   3   5   5      232.64      257.82      8.35 o
   4   5   5    22701.69    23648.82    316.92 o
   5   5   5     1300.37     1268.54     23.51 o
   6   5   5     7941.66     8219.61    107.58 o
   7   5   5      496.42      471.54     16.99 o
   8   5   5     3603.48     3585.20     63.50 o
   9   5   5      103.64       93.60     15.64 o
  10   5   5     1711.37     1770.61     90.28 o
  11   5   5      842.59      819.70     66.80 o
 -11   6   5     4658.53     4682.22    101.27 o
 -10   6   5      291.22      278.37     20.23 o
  -9   6   5      569.58      553.17     33.99 o
  -8   6   5       41.58       34.18      8.00 o
  -7   6   5    17909.25    17727.84    706.18 o
  -6   6   5      382.68      380.21     19.94 o
  -5   6   5     4730.47     5077.32    124.60 o
  -4   6   5      349.44      359.46     10.71 o
  -3   6   5    30141.83    31624.72    498.06 o
  -2   6   5        1.75        3.01      3.62 o
  -1   6   5    22108.43    22145.04    412.02 o
   0   6   5       20.54       20.56      3.35 o
   1   6   5    15405.13    14517.42    243.52 o
   2   6   5      145.99      161.30      7.61 o
   3   6   5     5377.00     5568.27     75.00 o
   4   6   5       31.82       48.89      5.93 o
   5   6   5    15369.68    16319.51    228.24 o
   6   6   5      102.03      110.10      8.65 o
   7   6   5     3918.49     3764.32    103.72 o
   8   6   5       12.59       13.91      9.33 o
   9   6   5     2064.84     2056.47    120.97 o
  10   6   5        3.90       -3.01     16.85 o
  11   6   5     1706.07     1658.67     93.28 o
 -11   7   5       69.28       68.89     18.42 o
 -10   7   5       66.08       42.04     15.02 o
  -9   7   5       12.09       19.10     10.43 o
  -8   7   5     1048.85      992.62     45.46 o
  -7   7   5      397.37      386.48     14.29 o
  -6   7   5       79.43       67.66      8.22 o
  -5   7   5       99.91      106.79      7.00 o
  -4   7   5      314.80      386.74     11.05 o
  -3   7   5       13.47       12.93      3.98 o
  -2   7   5        2.90       10.60      3.85 o
  -1   7   5     2843.08     2706.31     59.51 o
   0   7   5     1239.52     1442.47     19.51 o
   1   7   5        3.15        3.51      3.56 o
   2   7   5     2202.04     2390.54     45.35 o
   3   7   5      646.36      684.88     27.23 o
   4   7   5      746.46      831.89     16.57 o
   5   7   5        0.42       24.86      6.57 o
   6   7   5      371.99      392.70     15.37 o
   7   7   5       15.88       19.20      8.79 o
   8   7   5      154.84      134.59     18.01 o
   9   7   5        2.99       27.08     22.27 o
  10   7   5       13.03       16.25     21.06 o
  11   7   5        1.79       19.26     25.28 o
 -11   8   5     2296.70     2133.77     60.41 o
 -10   8   5       80.36       88.93     18.06 o
  -9   8   5      635.05      646.75     31.49 o
  -8   8   5      764.89      773.63     43.78 o
  -7   8   5    12301.16    13116.95    563.74 o
  -6   8   5      811.34      893.92     22.93 o
  -5   8   5     5605.55     5816.97    115.36 o
  -4   8   5      541.79      534.95     12.44 o
  -3   8   5    11540.26    10887.00    194.97 o
  -2   8   5     2332.36     2273.85     41.18 o
  -1   8   5     6133.76     5885.45    152.57 o
   0   8   5      172.46      172.86      6.39 o
   1   8   5     7471.88     6996.35    188.89 o
   2   8   5      763.10      822.89     13.35 o
   3   8   5    17515.80    17995.64    292.82 o
   4   8   5       36.62       40.25      6.27 o
   5   8   5     8516.71     8734.72    154.17 o
   6   8   5      128.78      130.47     10.58 o
   7   8   5     6292.79     6160.83     90.18 o
   8   8   5      288.08      284.66     28.05 o
   9   8   5     3622.95     3463.58    120.97 o
  10   8   5      328.35      327.40     46.34 o
 -11   9   5      107.79       71.28     19.08 o
 -10   9   5     3353.80     3232.74     78.23 o
  -9   9   5      456.43      440.90     27.32 o
  -8   9   5     7361.35     6933.53    134.14 o
  -7   9   5      527.64      511.36     35.70 o
  -6   9   5    18404.62    17937.95    417.69 o
  -5   9   5      152.80      154.03      9.12 o
  -4   9   5    13626.67    13873.23    121.63 o
  -3   9   5      283.96      316.77      8.94 o
  -2   9   5    10222.87    10613.63    157.80 o
  -1   9   5        6.97        8.89      3.96 o
   0   9   5    22924.00    24161.37    315.67 o
   1   9   5      130.49      157.53     11.07 o
   2   9   5    15799.36    16055.50    184.22 o
   3   9   5        7.80        6.75      4.37 o
   4   9   5    15002.74    15396.46    232.64 o
   5   9   5       28.35       34.71      7.16 o
   6   9   5     5896.55     5929.48     79.31 o
   7   9   5      653.94      641.78     28.37 o
   8   9   5     7958.04     7708.34    171.52 o
   9   9   5      302.10      270.83     40.92 o
  10   9   5     2426.05     2140.74    103.52 o
 -11  10   5        0.76      -16.23     20.76 o
 -10  10   5       57.44       43.92     16.36 o
  -9  10   5      888.26      820.98     44.66 o
  -8  10   5        1.33      -13.30     13.30 o
  -7  10   5     2235.09     1944.35     47.59 o
  -6  10   5       11.10        6.18      7.71 o
  -5  10   5     4382.96     4254.29     67.66 o
  -4  10   5      233.14      221.69      9.96 o
  -3  10   5     3241.25     3281.23     63.64 o
  -2  10   5        3.46        4.57      3.45 o
  -1  10   5     2056.66     2177.37     58.80 o
   0  10   5        0.28        1.94      3.50 o
   1  10   5      118.75      101.87      5.79 o
   2  10   5     1409.45     1596.46     25.87 o
   3  10   5       16.55        7.44      4.46 o
   4  10   5        0.70       14.17      7.26 o
   5  10   5      328.73      329.97     15.27 o
   6  10   5      100.15      127.10     11.55 o
   7  10   5      861.41      825.53     74.63 o
   8  10   5        1.60       28.29     21.06 o
   9  10   5       86.38       54.17     26.48 o
  10  10   5       10.69       21.67     24.68 o
 -11  11   5      110.56      144.55     27.85 o
 -10  11   5      929.66      992.93     42.57 o
  -9  11   5       89.88       89.15     22.08 o
  -8  11   5      320.02      436.69     33.85 o
  -7  11   5       24.19       28.47     11.20 o
  -6  11   5     8104.30     7981.16    157.84 o
  -5  11   5      666.35      646.69     20.47 o
  -4  11   5     2906.53     2567.40     37.72 o
  -3  11   5      305.68      335.25     14.31 o
  -2  11   5     3017.91     3051.24     67.59 o
  -1  11   5      274.68      272.61      8.95 o
   0  11   5     4567.91     4489.10     48.91 o
   1  11   5       19.20       41.20      4.90 o
   2  11   5     1150.55     1154.37     18.54 o
   3  11   5       24.46       12.39      6.23 o
   4  11   5     8000.10     8160.77     87.37 o
   5  11   5        0.35       10.06      7.59 o
   6  11   5     3234.82     3388.26     56.81 o
   7  11   5       86.21       93.87     15.05 o
   8  11   5     2011.47     2105.83     93.89 o
   9  11   5      104.59       78.24     29.49 o
  10  11   5      688.69      708.36     64.40 o
 -10  12   5      208.51      202.78     31.06 o
  -9  12   5     2770.48     2700.55    111.04 o
  -8  12   5      271.31      252.21     28.53 o
  -7  12   5     6811.32     6178.22     88.69 o
  -6  12   5       62.39       99.78     13.29 o
  -5  12   5    11348.01    11387.65    158.79 o
  -4  12   5     1950.72     1751.42     53.60 o
  -3  12   5       50.75       78.85      9.39 o
  -2  12   5      476.70      426.77     14.49 o
  -1  12   5     4553.42     4639.42    122.82 o
   0  12   5       69.14       71.48      5.98 o
   1  12   5    18196.22    18011.28    415.43 o
   2  12   5      211.08      190.82     10.96 o
   3  12   5     6734.06     6901.97     94.86 o
   4  12   5       42.04       42.95      8.78 o
   5  12   5     4121.47     4192.48     55.86 o
   6  12   5      675.26      690.08     24.82 o
   7  12   5     5713.50     5951.58    163.13 o
   8  12   5      738.24      656.00     56.57 o
   9  12   5     4459.58     4351.29    142.64 o
 -10  13   5      772.87      722.05     47.87 o
  -9  13   5      270.96      288.12     48.75 o
  -8  13   5      753.71      825.53     46.14 o
  -7  13   5       18.25       16.86     10.63 o
  -6  13   5     1252.32     1181.67     32.92 o
  -5  13   5      977.18      940.95     43.52 o
  -4  13   5    20988.06    20159.63    416.45 o
  -3  13   5      429.57      461.35     19.52 o
  -2  13   5     4533.54     4610.17     61.17 o
  -1  13   5      714.80      693.78     24.84 o
   0  13   5     7528.65     7801.80    123.41 o
   1  13   5       21.02       19.62      6.60 o
   2  13   5     5703.20     5735.72    148.54 o
   3  13   5       13.66        6.15      6.93 o
   4  13   5     2098.53     2096.78     37.91 o
   5  13   5        8.83        8.22     10.20 o
   6  13   5     5446.58     5493.48    105.11 o
   7  13   5       17.29       22.14     14.45 o
   8  13   5     3293.74     2984.51    114.35 o
   9  13   5      124.27       83.05     30.69 o
 -10  14   5       41.71       47.55     38.52 o
  -9  14   5       48.17       54.83     23.48 o
  -8  14   5        0.72      -12.08     12.90 o
  -7  14   5      438.01      444.01     27.91 o
  -6  14   5        8.13        4.10      9.69 o
  -5  14   5      251.76      252.02     17.18 o
  -4  14   5        0.11        2.91     10.44 o
  -3  14   5     3175.36     3109.70     96.51 o
  -2  14   5        6.84       14.29      8.83 o
  -1  14   5        7.02       12.30      6.41 o
   0  14   5      119.88      121.14     11.09 o
   1  14   5       64.32       67.53      8.37 o
   2  14   5        3.62        3.74     10.05 o
   3  14   5      403.25      376.39     19.12 o
   4  14   5       11.62        3.64      9.70 o
   5  14   5     4438.32     4558.75     58.49 o
   6  14   5      346.28      356.91     21.20 o
   7  14   5      168.42      177.72     23.41 o
   8  14   5        8.55       27.08     24.68 o
   9  14   5        0.48      -13.84     17.45 o
  -9  15   5      232.69      214.89     39.42 o
  -8  15   5     6446.09     6640.25     99.79 o
  -7  15   5       17.01        7.77     12.90 o
  -6  15   5     2971.99     2876.76     52.04 o
  -5  15   5      477.40      447.03     26.11 o
  -4  15   5     5063.80     5168.71    159.66 o
  -3  15   5       25.18       26.25     10.02 o
  -2  15   5      135.08      173.50     13.75 o
  -1  15   5       26.37       35.42     11.99 o
   0  15   5     9541.39     9248.29    250.57 o
   1  15   5      180.34      152.37     15.85 o
   2  15   5     2648.58     2692.20     79.40 o
   3  15   5       34.32       23.05     11.68 o
   4  15   5     4183.15     4123.51     84.09 o
   5  15   5      142.41      118.58     15.25 o
   6  15   5     2268.06     2332.11     45.85 o
   7  15   5      437.46      402.57     32.96 o
   8  15   5     2793.23     2611.98    110.14 o
   9  15   5       84.01       78.24     32.50 o
  -9  16   5     2259.78     2307.32     83.96 o
  -8  16   5      672.81      665.84     36.98 o
  -7  16   5     3409.05     3223.98     96.62 o
  -6  16   5        9.23       -3.31     11.94 o
  -5  16   5     3846.70     3979.22    113.66 o
  -4  16   5      860.74      762.22     28.84 o
  -3  16   5    25320.96    24960.05    840.10 o
  -2  16   5        2.23        3.60     10.78 o
  -1  16   5     4077.63     4200.24     91.92 o
   0  16   5       17.67        6.75     16.38 o
   1  16   5     5297.59     5361.93     89.26 o
   2  16   5       37.80       27.06     12.11 o
   3  16   5     4170.68     4052.32    154.30 o
   4  16   5        3.32        0.38     10.15 o
   5  16   5     7711.72     7922.84    180.08 o
   6  16   5       70.35       88.15     15.05 o
   7  16   5     6483.23     6303.77    148.65 o
   8  16   5       83.01       68.61     30.09 o
  -9  17   5       12.20      -34.91     34.91 o
  -8  17   5      633.58      778.73     49.94 o
  -7  17   5        1.34        1.94     19.19 o
  -6  17   5       18.31       36.31     22.57 o
  -5  17   5       62.66       71.38     13.87 o
  -4  17   5        1.77       22.83     10.92 o
  -3  17   5        9.75       -0.55     11.89 o
  -2  17   5     1832.16     1941.81    101.92 o
  -1  17   5        1.25       -8.01     16.02 o
   0  17   5      143.32       72.97     20.96 o
   1  17   5        1.27       16.10     18.42 o
   2  17   5      667.09      653.66     28.76 o
   3  17   5       51.44       37.85     13.71 o
   4  17   5        8.10       27.19     13.86 o
   5  17   5       93.45       85.14     16.85 o
   6  17   5       37.29       55.43     17.04 o
   7  17   5       10.47       33.24     17.63 o
   8  17   5       49.89       93.89     33.70 o
  -8  18   5       60.20       59.91     25.02 o
  -7  18   5     5628.95     5737.27    179.35 o
  -6  18   5      130.53      129.91     20.10 o
  -5  18   5     1379.61     1223.21     53.54 o
  -4  18   5        1.82        5.67     12.92 o
  -3  18   5     5181.20     4949.85    118.86 o
  -2  18   5        0.83        4.36     18.21 o
  -1  18   5        6.70       14.35     22.27 o
   0  18   5        1.75       -9.44     18.71 o
   1  18   5    10756.86    10218.95    419.78 o
   2  18   5       46.38       58.58     21.06 o
   3  18   5      825.55      768.09     32.59 o
   4  18   5        0.75       -2.97     11.94 o
   5  18   5     2346.03     2536.91     57.41 o
   6  18   5       41.28       64.55     17.69 o
   7  18   5      918.47      908.38     84.26 o
   8  18   5       26.18       -2.41     22.87 o
  -7  19   5      465.25      451.97     42.33 o
  -6  19   5     2151.27     2242.18     77.01 o
  -5  19   5       18.61       16.26     19.78 o
  -4  19   5     4161.74     3673.12    183.86 o
  -3  19   5       67.76       70.50     23.12 o
  -2  19   5     6752.95     6355.53    112.74 o
  -1  19   5        0.31        2.41     18.78 o
   0  19   5      567.80      583.02     40.36 o
   1  19   5        3.72       14.51     19.33 o
   2  19   5     3391.20     3333.64     80.38 o
   3  19   5       69.57       69.82     21.91 o
   4  19   5     2220.11     2264.39     69.58 o
   5  19   5      109.94      113.03     18.70 o
   6  19   5     2964.30     2973.37     80.18 o
   7  19   5        2.83        2.80     16.02 o
  -7  20   5     1607.17     1535.93     70.72 o
  -6  20   5       43.46       39.84     24.41 o
  -5  20   5      859.00      816.83     58.68 o
  -4  20   5       30.59       36.04     22.79 o
  -3  20   5     3926.80     3657.22    287.68 o
  -2  20   5        0.03       -8.45     20.22 o
  -1  20   5     3589.93     3387.40    148.05 o
   0  20   5       22.76       19.15     20.81 o
   1  20   5      544.38      435.54     44.54 o
   2  20   5      168.46      177.67     27.23 o
   3  20   5     1106.13     1030.59     51.70 o
   4  20   5       68.00       66.84     24.25 o
   5  20   5      928.65     1059.55     54.00 o
   6  20   5       14.65       43.33     28.89 o
   7  20   5      511.64      548.86     41.03 o
  -6  21   5      568.51      534.88     45.32 o
  -5  21   5       11.39       20.28     23.77 o
  -4  21   5      434.61      538.35     72.82 o
  -3  21   5       22.63       20.99     21.50 o
  -2  21   5       80.17       35.46     22.12 o
  -1  21   5      143.25      128.97     28.50 o
   0  21   5       19.08       23.57     22.10 o
   1  21   5        0.50       -7.03     20.41 o
   2  21   5     1926.12     1659.93     62.91 o
   3  21   5       33.13       71.55     23.17 o
   4  21   5      138.35      194.33     29.56 o
   5  21   5       28.50       41.28     23.24 o
   6  21   5      456.21      474.25     57.78 o
  -5  22   5     1614.23     1516.84     95.39 o
  -4  22   5      342.25      435.03     40.99 o
  -3  22   5     1715.48     1765.54     69.56 o
  -2  22   5       24.88       30.04     23.59 o
  -1  22   5     1512.52     1588.47    102.31 o
   0  22   5        7.59       -3.97     21.11 o
   1  22   5     1805.96     1950.59     81.85 o
   2  22   5       13.20       21.96     21.91 o
   3  22   5     2066.96     2256.03     76.16 o
   4  22   5        8.29       19.72     21.93 o
   5  22   5      837.61      849.81     53.62 o
  -4  23   5     2796.10     2749.25    177.24 o
  -3  23   5        0.80        7.18     22.26 o
  -2  23   5     3753.51     3770.27    223.58 o
  -1  23   5       86.67       56.54     25.86 o
   0  23   5     2841.61     2756.86     85.10 o
   1  23   5        0.87       20.06     23.30 o
   2  23   5     1338.21     1369.11     62.97 o
   3  23   5       12.04       20.05     23.39 o
   4  23   5     2369.88     2490.04     98.40 o
  -3  24   5       76.05      108.14     31.34 o
  -2  24   5       25.32       29.20     24.99 o
  -1  24   5      418.64      423.60     42.69 o
   0  24   5       38.11       30.22     25.53 o
   1  24   5      498.46      585.02     46.59 o
   2  24   5       83.18      127.52     30.32 o
 -12   0   6     4089.52     4327.52    366.82 o
 -11   0   6      702.63      705.33     44.90 o
 -10   0   6    10848.28    10978.35    566.93 o
  -9   0   6      414.10      447.74     54.34 o
  -8   0   6     2923.34     2882.77    181.30 o
  -7   0   6      317.29      345.32     20.78 o
  -6   0   6    20046.10    20710.95    882.78 o
  -5   0   6       70.59      100.06     11.00 o
  -4   0   6    18004.03    18369.22    569.00 o
  -3   0   6       69.63       49.83      7.83 o
  -2   0   6    13084.41    12012.59    202.58 o
  -1   0   6      663.79      601.04     17.35 o
   0   0   6     9845.35     9004.30    245.92 o
   1   0   6      566.37      456.04     17.63 o
   2   0   6   106945.84   101746.13   1416.12 o
   3   0   6     3076.93     3023.93    166.71 o
   4   0   6    10418.44    10592.00    117.66 o
   5   0   6       60.90       70.75      7.88 o
   6   0   6     8897.82     9177.73    114.83 o
   7   0   6      638.55      650.92     58.98 o
   8   0   6     4473.18     4688.06    184.76 o
   9   0   6       10.14       -5.98     19.56 o
  10   0   6     3456.49     3440.71    117.96 o
  11   0   6       55.39       54.17     25.28 o
 -12   1   6      228.61      255.12     27.97 o
 -11   1   6     2523.42     2676.49    157.93 o
 -10   1   6      245.03      226.92     15.50 o
  -9   1   6     2626.86     2661.07     84.74 o
  -8   1   6       42.39       46.75      8.60 o
  -7   1   6    15128.57    15688.91    418.93 o
  -6   1   6      501.82      498.34     15.31 o
  -5   1   6     8284.18     8472.37    206.08 o
  -4   1   6      358.84      321.65     11.08 o
  -3   1   6     3520.57     3530.23     58.17 o
  -2   1   6       11.62       22.47      3.77 o
  -1   1   6      907.03      755.78     12.95 o
   0   1   6      767.40      762.60     11.83 o
   1   1   6    22639.72    22822.27    568.90 o
   2   1   6      231.75      272.74     18.05 o
   3   1   6     5463.41     5718.36     68.80 o
   4   1   6       90.56      100.57      6.16 o
   5   1   6     2544.21     2490.46     23.13 o
   6   1   6      103.32      118.44      7.72 o
   7   1   6     1205.12     1218.49     30.45 o
   8   1   6       74.08       78.44     12.92 o
   9   1   6     2544.17     2609.15    127.85 o
  10   1   6      605.62      547.54     36.81 o
  11   1   6        8.63       14.46     18.36 o
 -12   2   6      291.20      353.08     29.76 o
 -11   2   6      168.89      198.12     30.06 o
 -10   2   6     2967.37     3120.58    105.32 o
  -9   2   6      134.72      145.96     12.30 o
  -8   2   6      440.94      472.03     18.44 o
  -7   2   6      161.24      165.80     11.18 o
  -6   2   6     3911.65     4133.62    104.03 o
  -5   2   6       33.49       37.13      5.82 o
  -4   2   6      465.42      387.46     11.66 o
  -3   2   6     1252.10     1266.39     34.97 o
  -2   2   6     3319.23     3092.78     32.24 o
  -1   2   6       41.50       36.09      4.44 o
   0   2   6     1130.10      863.99     14.32 o
   1   2   6      344.37      318.69      8.68 o
   2   2   6    15159.52    15964.67    230.36 o
   3   2   6     1829.14     1912.64     27.44 o
   4   2   6      549.35      547.51     12.55 o
   5   2   6      209.79      210.87      8.79 o
   6   2   6     3091.73     3164.67     29.87 o
   7   2   6        4.34        5.86      7.82 o
   8   2   6     1353.90     1334.34     38.57 o
   9   2   6      190.18      197.82     20.09 o
  10   2   6       19.26        7.32     13.97 o
  11   2   6      159.90      123.44     23.62 o
 -12   3   6       79.69       84.09     28.84 o
 -11   3   6     7486.55     8033.75    345.65 o
 -10   3   6      765.55      804.04     36.07 o
  -9   3   6     5860.54     6065.76    193.81 o
  -8   3   6      519.88      554.50     18.84 o
  -7   3   6     7289.93     7451.06    216.17 o
  -6   3   6        5.32        9.47      5.41 o
  -5   3   6     6906.92     7051.64    192.85 o
  -4   3   6     1513.48     1474.19     33.07 o
  -3   3   6    22484.75    22623.98    339.76 o
  -2   3   6      616.71      607.08     12.30 o
  -1   3   6      806.81      632.49     15.64 o
   0   3   6       61.39       76.29      5.52 o
   1   3   6    53001.86    51931.72   1170.55 o
   2   3   6        9.99       15.18      3.96 o
   3   3   6    15761.75    16508.60    271.98 o
   4   3   6       29.78       45.48      5.08 o
   5   3   6    13434.73    13597.72    274.15 o
   6   3   6      701.15      677.28     15.23 o
   7   3   6     3987.31     4079.25     70.88 o
   8   3   6      464.10      447.62     21.80 o
   9   3   6     1442.08     1453.63     42.62 o
  10   3   6       19.63       15.54     14.02 o
  11   3   6     1984.04     1978.84     99.91 o
 -12   4   6      832.82      789.81     78.78 o
 -11   4   6      178.43      213.47     22.41 o
 -10   4   6     3353.63     3317.02    196.76 o
  -9   4   6     1222.85     1257.76     34.08 o
  -8   4   6     8940.25     9408.41    274.89 o
  -7   4   6        5.61       -5.38      5.78 o
  -6   4   6     6742.52     6602.55    145.07 o
  -5   4   6      480.04      527.31     15.72 o
  -4   4   6     7107.05     7060.73    359.55 o
  -3   4   6      578.90      558.94     14.33 o
  -2   4   6     4026.46     3405.18     63.56 o
  -1   4   6       79.47       74.22      5.01 o
   0   4   6    23126.01    22745.04    468.36 o
   1   4   6       81.95      104.16      5.62 o
   2   4   6    13308.16    13143.98    267.20 o
   3   4   6       29.23       29.02      4.70 o
   4   4   6    14346.15    15169.24    225.05 o
   5   4   6       34.18       33.49      6.68 o
   6   4   6     5369.81     5450.65     73.75 o
   7   4   6      106.90      124.23     13.73 o
   8   4   6     3062.23     3027.49     49.42 o
   9   4   6       41.87       26.20     12.04 o
  10   4   6     1436.88     1478.42     55.81 o
  11   4   6       64.00       75.23     30.09 o
 -11   5   6      250.71      330.96     23.65 o
 -10   5   6       16.35       21.63     12.77 o
  -9   5   6      531.15      500.39     27.87 o
  -8   5   6        0.56       -1.78      7.39 o
  -7   5   6     1397.54     1472.71     62.05 o
  -6   5   6      125.06      131.53     11.92 o
  -5   5   6      799.12      681.00     17.19 o
  -4   5   6       87.47      108.34      7.37 o
  -3   5   6     4282.57     4915.83     44.05 o
  -2   5   6      217.94      215.12      8.06 o
  -1   5   6     5181.15     5421.62    133.00 o
   0   5   6      584.88      593.72     12.68 o
   1   5   6       21.91       20.26      4.65 o
   2   5   6       65.70       68.29      5.96 o
   3   5   6      272.76      288.48      9.73 o
   4   5   6      228.42      276.57     10.35 o
   5   5   6     1157.39     1276.11     19.97 o
   6   5   6       94.28      103.63      9.74 o
   7   5   6      161.10      194.61     14.71 o
   8   5   6        1.10        5.60      9.24 o
   9   5   6      527.16      490.16     27.35 o
  10   5   6       25.73       27.08     22.27 o
  11   5   6       49.48       48.15     27.68 o
 -11   6   6       32.91       41.57     16.36 o
 -10   6   6     3627.90     3785.16    194.93 o
  -9   6   6      456.52      462.30     74.07 o
  -8   6   6     6003.03     5712.24    288.49 o
  -7   6   6        3.14        6.09      7.75 o
  -6   6   6     2561.99     2640.64     69.90 o
  -5   6   6      586.22      595.97     21.56 o
  -4   6   6     4345.83     4275.72     46.81 o
  -3   6   6        9.02       15.22      4.27 o
  -2   6   6     1551.22     1219.50     34.81 o
  -1   6   6      138.78      152.77      7.01 o
   0   6   6    12715.24    12608.10    293.13 o
   1   6   6        7.09       13.41      4.73 o
   2   6   6     6160.54     5925.13    113.13 o
   3   6   6      268.56      302.21     10.41 o
   4   6   6    11843.71    11977.98    194.48 o
   5   6   6      109.00      129.05      8.50 o
   6   6   6     2083.83     2209.16     36.60 o
   7   6   6      139.86      143.85     13.53 o
   8   6   6     2087.02     2042.48     41.06 o
   9   6   6      281.04      327.75     30.99 o
  10   6   6      304.86      310.55     43.93 o
  11   6   6      147.19      122.77     36.11 o
 -11   7   6     2087.87     2150.85     61.11 o
 -10   7   6      450.53      361.67     32.93 o
  -9   7   6     8525.81     8443.69    546.12 o
  -8   7   6     1065.53     1040.59     55.77 o
  -7   7   6    10620.23    11345.11    352.60 o
  -6   7   6      793.15      765.39     24.93 o
  -5   7   6     2595.70     2535.43     50.49 o
  -4   7   6     1201.55     1249.49     21.42 o
  -3   7   6    20168.99    20247.48    425.16 o
  -2   7   6      223.81      245.69      8.76 o
  -1   7   6    17341.52    16330.81    422.12 o
   0   7   6      693.47      627.63     12.97 o
   1   7   6    24018.21    22887.33    360.97 o
   2   7   6      240.95      194.87     50.17 o
   3   7   6    18199.67    18818.67    319.51 o
   4   7   6      426.98      461.62     12.97 o
   5   7   6    23139.26    23737.02    488.10 o
   6   7   6       13.00       18.80      6.51 o
   7   7   6     3389.80     3397.42     67.40 o
   8   7   6      277.17      320.51     28.43 o
   9   7   6     4319.95     4264.62    134.21 o
  10   7   6       23.50       19.86     22.27 o
 -11   8   6       99.84      108.15     20.79 o
 -10   8   6     1415.44     1359.86     57.43 o
  -9   8   6       34.00       21.97     17.01 o
  -8   8   6     5820.38     5861.51    250.47 o
  -7   8   6      666.03      710.68     39.98 o
  -6   8   6     3591.24     3667.68     96.25 o
  -5   8   6      256.01      290.39     11.81 o
  -4   8   6     1134.30     1178.49     23.84 o
  -3   8   6        1.37       -0.73      3.95 o
  -2   8   6    22711.03    23000.84    390.30 o
  -1   8   6      920.92      897.68     17.74 o
   0   8   6     4712.96     4716.45     57.73 o
   1   8   6       88.76      116.76      6.91 o
   2   8   6     3544.06     3441.50     65.96 o
   3   8   6       37.93       27.63      7.15 o
   4   8   6     8195.22     8316.97    139.43 o
   5   8   6      641.44      660.38     16.20 o
   6   8   6     5825.51     6055.70    115.92 o
   7   8   6       49.12       43.14     13.96 o
   8   8   6      901.18      835.95     58.98 o
   9   8   6       71.01       72.22     27.08 o
  10   8   6      526.49      468.83     52.36 o
 -11   9   6      520.91      496.02     40.51 o
 -10   9   6       69.32       65.26     22.02 o
  -9   9   6      685.31      580.85     38.73 o
  -8   9   6        4.75      -12.04     19.86 o
  -7   9   6     3322.62     3265.84    129.58 o
  -6   9   6      396.97      384.67     19.07 o
  -5   9   6      486.99      523.69     16.91 o
  -4   9   6      244.31      240.46     10.32 o
  -3   9   6     1196.67     1173.91     20.87 o
  -2   9   6      333.36      342.57      9.86 o
  -1   9   6      550.92      720.59     13.02 o
   0   9   6        1.51        6.25      4.22 o
   1   9   6    13405.21    13670.43    293.37 o
   2   9   6      617.50      595.43     13.69 o
   3   9   6     3033.17     3121.20     63.79 o
   4   9   6       23.75       44.60      7.54 o
   5   9   6     1097.66     1105.90     38.40 o
   6   9   6       75.97       91.03     14.59 o
   7   9   6      292.35      313.87     22.87 o
   8   9   6        0.09        7.82     18.66 o
   9   9   6     2542.20     2453.09    105.32 o
  10   9   6       61.16       61.39     28.89 o
 -11  10   6      281.55      254.14     33.81 o
 -10  10   6     2963.29     2866.61    166.41 o
  -9  10   6      200.12      213.65     41.53 o
  -8  10   6     8961.12     8531.05    180.55 o
  -7  10   6     1069.11      948.17     62.89 o
  -6  10   6     7229.23     7131.99    132.73 o
  -5  10   6       13.20       16.98      7.71 o
  -4  10   6     9021.90     9056.48    198.86 o
  -3  10   6      102.33      117.10      6.83 o
  -2  10   6     6394.82     6248.68    106.72 o
  -1  10   6        0.05        4.18      4.26 o
   0  10   6     9046.23     9011.10    139.28 o
   1  10   6        0.49        2.54      5.53 o
   2  10   6    12664.89    12779.45     91.73 o
   3  10   6        1.54        4.10      5.33 o
   4  10   6    15944.96    16190.64    257.89 o
   5  10   6      300.96      282.16     16.77 o
   6  10   6     2237.37     2186.62     60.61 o
   7  10   6      362.48      336.09     29.39 o
   8  10   6     5058.97     4962.15    142.03 o
   9  10   6      197.91      208.24     38.52 o
  10  10   6     1922.24     1879.54     99.30 o
 -10  11   6       61.04       61.60     21.97 o
  -9  11   6     1746.35     1769.40     93.28 o
  -8  11   6      147.11      145.04     34.91 o
  -7  11   6     7417.17     7439.01    327.70 o
  -6  11   6      336.69      329.28     22.36 o
  -5  11   6     4856.64     4888.86     77.14 o
  -4  11   6        9.28        3.79      7.17 o
  -3  11   6     1063.31     1107.87     23.05 o
  -2  11   6      193.17      181.58      7.69 o
  -1  11   6     8510.06     8819.89    171.63 o
   0  11   6      117.71      102.98      6.28 o
   1  11   6     4023.06     3771.02     88.97 o
   2  11   6      584.56      564.91     14.04 o
   3  11   6     8289.45     8409.57    114.72 o
   4  11   6       19.02       31.80      8.38 o
   5  11   6     2489.66     2536.22     35.32 o
   6  11   6       29.98       24.69     14.82 o
   7  11   6     3314.03     3333.23    164.00 o
   8  11   6      152.96      148.65     33.10 o
   9  11   6     1255.54     1319.23     81.25 o
  10  11   6      242.93      234.11     43.93 o
 -10  12   6        5.20       -3.83     15.64 o
  -9  12   6        5.11       28.29     28.89 o
  -8  12   6       69.45       90.88     31.90 o
  -7  12   6      109.19       78.08     15.57 o
  -6  12   6      571.25      637.30     29.16 o
  -5  12   6       74.24       64.91     11.36 o
  -4  12   6     1911.27     1853.31     43.90 o
  -3  12   6     1453.31     1400.95     35.88 o
  -2  12   6       37.39       51.45      7.99 o
  -1  12   6       85.21       93.12      7.84 o
   0  12   6      168.27      214.00      8.52 o
   1  12   6      249.29      281.84     11.72 o
   2  12   6      698.62      809.69     21.75 o
   3  12   6      152.60      184.55     12.27 o
   4  12   6       61.72       76.16      9.90 o
   5  12   6        0.05       -1.39      9.09 o
   6  12   6      110.79      122.08     16.14 o
   7  12   6      161.72      178.75     34.91 o
   8  12   6        3.09        9.63     20.46 o
   9  12   6       14.28       18.66     24.68 o
 -10  13   6       35.23      -15.65     31.30 o
  -9  13   6     1170.49     1053.82     78.84 o
  -8  13   6      417.18      378.56     49.35 o
  -7  13   6     6574.91     6199.67    110.65 o
  -6  13   6       15.42       22.23     10.65 o
  -5  13   6       61.92       70.06     11.97 o
  -4  13   6      119.38      110.00     12.94 o
  -3  13   6     8568.89     8432.44    202.11 o
  -2  13   6      593.01      616.53     19.16 o
  -1  13   6     1159.59     1226.58     40.14 o
   0  13   6       73.69       79.05      8.07 o
   1  13   6     5429.15     5438.44     83.81 o
   2  13   6        1.35       -2.01      7.20 o
   3  13   6     3664.69     3812.45     69.17 o
   4  13   6        4.51        3.88      9.26 o
   5  13   6     7753.54     8018.35    149.40 o
   6  13   6     1318.69     1240.95     72.90 o
   7  13   6     2077.83     2087.78     92.68 o
   8  13   6      265.65      304.53     43.93 o
   9  13   6     1138.02     1100.76     76.43 o
 -10  14   6     5583.41     5569.41    174.53 o
  -9  14   6       75.28       70.42     36.71 o
  -8  14   6     2547.65     2545.17    111.94 o
  -7  14   6      270.30      245.33     28.67 o
  -6  14   6     8376.96     8218.81    191.89 o
  -5  14   6      135.76      153.21     15.46 o
  -4  14   6     2697.47     2765.57     66.71 o
  -3  14   6     1360.03     1281.37     31.06 o
  -2  14   6     4437.36     4378.63    118.77 o
  -1  14   6      172.46      225.15     12.85 o
   0  14   6    10359.11    10673.23    183.81 o
   1  14   6      110.84      133.12     10.73 o
   2  14   6     5739.19     5817.01    121.51 o
   3  14   6       12.97        4.81      9.52 o
   4  14   6     8227.47     8332.21     86.78 o
   5  14   6       45.82       53.52     12.13 o
   6  14   6     2736.45     2739.84     91.43 o
   7  14   6       41.70       18.66     21.67 o
   8  14   6     2804.17     2738.96    112.54 o
   9  14   6      136.44      133.61     37.92 o
  -9  15   6      873.26      892.69    118.86 o
  -8  15   6      403.81      445.68     37.10 o
  -7  15   6      382.19      408.35     29.43 o
  -6  15   6       31.83       42.57     12.53 o
  -5  15   6     7134.78     6942.79    157.32 o
  -4  15   6      162.92      175.82     15.67 o
  -3  15   6     2740.79     2892.34    116.90 o
  -2  15   6     1823.79     1901.99     63.50 o
  -1  15   6     1683.11     1659.37     59.59 o
   0  15   6        0.13       -3.49      7.41 o
   1  15   6     2224.25     2179.10    111.96 o
   2  15   6      186.18      172.18     14.82 o
   3  15   6      762.53      779.08     25.67 o
   4  15   6      176.48      198.06     16.47 o
   5  15   6     2073.62     2020.16     41.66 o
   6  15   6      622.85      583.93     40.32 o
   7  15   6     2832.30     2727.53    108.93 o
   8  15   6        8.16       24.07     24.68 o
  -9  16   6        7.57       19.54     22.67 o
  -8  16   6      234.16      212.76     27.74 o
  -7  16   6      304.73      339.85     26.61 o
  -6  16   6     1609.30     1600.67     47.61 o
  -5  16   6      185.96      208.41     17.86 o
  -4  16   6      401.99      387.28     21.00 o
  -3  16   6     1355.23     1269.76     62.20 o
  -2  16   6     4889.86     5002.31    215.37 o
  -1  16   6       31.32       14.00     11.66 o
   0  16   6      608.04      598.94     37.33 o
   1  16   6      422.27      394.11     23.70 o
   2  16   6     1437.99     1494.01     39.92 o
   3  16   6       18.50       28.89     12.75 o
   4  16   6     3797.80     3621.66     58.90 o
   5  16   6      135.56      133.06     25.45 o
   6  16   6     3897.25     3979.90     86.34 o
   7  16   6       21.45       36.11     24.68 o
   8  16   6      555.48      518.78     56.57 o
  -8  17   6       94.31      106.97     20.67 o
  -7  17   6     4322.87     4509.75    149.70 o
  -6  17   6      212.45      208.71     22.70 o
  -5  17   6     2157.61     2277.85     76.01 o
  -4  17   6      509.52      508.27     29.17 o
  -3  17   6     4988.46     4636.82    118.51 o
  -2  17   6        9.86       21.78     11.90 o
  -1  17   6     5498.24     5438.68    357.79 o
   0  17   6      753.67      619.36     75.23 o
   1  17   6    11572.19    11168.11    356.59 o
   2  17   6      450.51      381.24     23.88 o
   3  17   6     2953.93     2954.69     56.62 o
   4  17   6      120.67      154.75     18.71 o
   5  17   6    13389.89    13294.62    335.06 o
   6  17   6       54.98       61.48     18.71 o
   7  17   6     1248.99     1384.83     82.45 o
   8  17   6       92.11       81.85     31.90 o
  -8  18   6     1655.32     1801.75     82.67 o
  -7  18   6      682.21      699.80     37.82 o
  -6  18   6     1249.78     1158.23     58.94 o
  -5  18   6      240.51      300.95     25.16 o
  -4  18   6     3331.13     3596.57    126.68 o
  -3  18   6       17.27        3.56     18.06 o
  -2  18   6     3022.46     2698.17     74.02 o
  -1  18   6       45.67       68.39     21.69 o
   0  18   6     3203.20     3174.03     77.24 o
   1  18   6       15.46       20.46     19.15 o
   2  18   6     1103.01     1028.52     49.35 o
   3  18   6      117.80      102.60     16.61 o
   4  18   6     2917.17     2923.41     60.01 o
   5  18   6      144.20      168.45     20.35 o
   6  18   6     5025.42     4880.78    110.14 o
   7  18   6        0.30      -18.06     19.86 o
  -7  19   6       25.58       24.12     22.41 o
  -6  19   6      134.24      135.35     28.76 o
  -5  19   6      118.90      117.04     25.96 o
  -4  19   6       17.10        0.80     19.02 o
  -3  19   6      267.79      283.23     32.30 o
  -2  19   6        0.16       -7.92     22.27 o
  -1  19   6        9.92       24.70     20.64 o
   0  19   6      122.89      136.72     26.22 o
   1  19   6      411.83      429.09     37.92 o
   2  19   6      146.68      123.54     24.87 o
   3  19   6        0.96        6.70     19.36 o
   4  19   6        0.05        1.96     18.21 o
   5  19   6      231.95      237.63     23.21 o
   6  19   6       93.30      107.50     22.55 o
   7  19   6        5.79       37.31     28.29 o
  -7  20   6        0.87       10.03     23.24 o
  -6  20   6     1334.83     1510.25     66.35 o
  -5  20   6        8.31       36.61     21.53 o
  -4  20   6     2773.08     2609.41    165.20 o
  -3  20   6       33.59       15.76     21.97 o
  -2  20   6      147.05      208.11     30.48 o
  -1  20   6       12.86       40.96     22.31 o
   0  20   6     4319.66     4124.21     99.00 o
   1  20   6       72.34       43.43     21.34 o
   2  20   6     3827.52     3875.81     90.01 o
   3  20   6       88.74       82.16     23.97 o
   4  20   6     2775.84     2710.63     77.02 o
   5  20   6       68.38       59.59     24.33 o
   6  20   6     2148.42     2197.51    137.22 o
  -6  21   6      164.16      209.03     34.34 o
  -5  21   6     2811.63     2779.18     87.16 o
  -4  21   6       93.12       79.01     33.70 o
  -3  21   6     2602.11     2438.68     78.51 o
  -2  21   6      413.51      417.21     41.83 o
  -1  21   6      951.24      935.54     89.37 o
   0  21   6       21.81       17.94     21.67 o
   1  21   6     3406.45     3405.30     88.29 o
   2  21   6       82.44       90.63     24.64 o
   3  21   6     2685.04     2607.58     77.86 o
   4  21   6       11.47       24.35     20.47 o
   5  21   6     1953.04     2114.86    104.12 o
   6  21   6        5.43       33.70     28.89 o
  -5  22   6        1.20      -18.61     22.15 o
  -4  22   6      309.22      368.93     65.30 o
  -3  22   6       13.05       34.13     23.98 o
  -2  22   6     1506.85     1518.41     64.89 o
  -1  22   6        0.02        7.08     21.59 o
   0  22   6       14.70       45.13     24.04 o
   1  22   6       25.93       40.01     32.50 o
   2  22   6     1492.24     1540.19     64.42 o
   3  22   6        4.31       27.99     22.08 o
   4  22   6      303.33      319.28     35.68 o
   5  22   6      111.11      188.98     43.33 o
  -4  23   6       48.61       56.55     27.85 o
  -3  23   6      534.95      517.60     61.69 o
  -2  23   6        2.81        4.90     22.54 o
  -1  23   6      255.60      293.14     35.68 o
   0  23   6      149.73       99.79     28.33 o
   1  23   6     1350.35     1317.77     61.47 o
   2  23   6       95.84      113.06     29.35 o
   3  23   6      747.07      773.78     51.91 o
  -2  24   6     2457.08     2352.55    156.18 o
  -1  24   6        7.57       10.39     25.43 o
   0  24   6     1818.66     1859.51     88.77 o
   1  24   6      179.27      214.76     35.72 o
   2  24   6     3395.24     3499.93     98.31 o
 -12   1   7     2959.92     2924.49    178.21 o
 -11   1   7      447.53      480.14     38.13 o
 -10   1   7     4964.63     5146.84    194.15 o
  -9   1   7      356.40      342.97     16.59 o
  -8   1   7     2196.09     2180.43     48.54 o
  -7   1   7       54.05       61.99      8.55 o
  -6   1   7    12632.54    12860.60    347.02 o
  -5   1   7     1548.10     1454.59     38.13 o
  -4   1   7     1503.98     1206.42     30.01 o
  -3   1   7      266.45      260.57      9.97 o
  -2   1   7    18226.67    18136.36    185.71 o
  -1   1   7     2352.11     2222.31     25.42 o
   0   1   7    49354.04    46745.43   1010.35 o
   1   1   7       98.78       95.15      7.32 o
   2   1   7    18644.92    18329.21    271.11 o
   3   1   7      111.73      142.71     10.59 o
   4   1   7     8189.67     8317.71    106.50 o
   5   1   7      137.58      160.39      8.71 o
   6   1   7     7255.10     7281.26     67.96 o
   7   1   7       83.31       78.69     11.66 o
   8   1   7      697.80      717.81     26.64 o
   9   1   7       12.32       11.37     12.75 o
  10   1   7     5481.71     5300.50    145.95 o
  11   1   7      188.39      155.89     26.15 o
 -12   2   7      544.13      679.48     65.00 o
 -11   2   7     8920.41     9188.80    392.64 o
 -10   2   7      381.19      418.49     25.66 o
  -9   2   7     1816.17     1829.80     57.60 o
  -8   2   7      569.61      548.01     20.05 o
  -7   2   7    12244.82    12282.29    315.80 o
  -6   2   7      915.22      887.23     39.10 o
  -5   2   7     3358.14     3011.58     66.08 o
  -4   2   7      404.75      415.55     12.67 o
  -3   2   7    15925.07    15139.08    198.77 o
  -2   2   7      509.26      447.19     11.40 o
  -1   2   7    13393.18    12351.84    184.95 o
   0   2   7        0.02       12.76      4.85 o
   1   2   7    49429.20    48751.11   1264.13 o
   2   2   7      153.62      135.98      7.88 o
   3   2   7     2154.03     1885.95     42.61 o
   4   2   7      986.81      936.63     34.26 o
   5   2   7    10473.70    10516.70     84.50 o
   6   2   7        0.85        9.52      7.82 o
   7   2   7     1336.03     1302.75     31.95 o
   8   2   7      197.95      182.62     16.09 o
   9   2   7     4137.57     4128.01     88.52 o
  10   2   7      268.80      262.90     27.45 o
  11   2   7     2518.01     2508.61     77.20 o
 -11   3   7      125.84      127.25     18.49 o
 -10   3   7     1304.38     1362.29     59.55 o
  -9   3   7      198.29      209.79     14.23 o
  -8   3   7       15.59       15.27      7.39 o
  -7   3   7        5.22        7.54      6.53 o
  -6   3   7     1392.23     1406.37     42.66 o
  -5   3   7      371.69      332.68     12.34 o
  -4   3   7     3989.98     3862.02     81.33 o
  -3   3   7        1.44        6.91      4.87 o
  -2   3   7      497.87      581.16     13.42 o
  -1   3   7      516.41      511.99     12.36 o
   0   3   7     2172.58     2009.72     42.23 o
   1   3   7      142.96      161.02      7.47 o
   2   3   7    11600.06    11813.60    243.93 o
   3   3   7     1302.13     1416.98     34.38 o
   4   3   7     2343.54     2597.30     52.44 o
   5   3   7      696.07      727.13     16.73 o
   6   3   7      184.65      262.32     15.84 o
   7   3   7        7.17       -0.52      8.82 o
   8   3   7     1372.84     1424.51     44.74 o
   9   3   7      178.51      175.91     19.65 o
  10   3   7      384.42      379.51     32.04 o
  11   3   7        3.50       13.84     23.47 o
 -11   4   7      919.14      940.87     39.67 o
 -10   4   7       38.15       33.42     12.81 o
  -9   4   7     2046.84     2093.80     88.89 o
  -8   4   7       73.08       76.49      9.84 o
  -7   4   7     1638.73     1734.76     53.52 o
  -6   4   7      318.12      330.73     13.51 o
  -5   4   7       67.45       51.04      6.59 o
  -4   4   7      931.13      981.64     28.40 o
  -3   4   7        9.58       42.02     13.15 o
  -2   4   7       78.45       73.67      6.42 o
  -1   4   7    14316.86    14512.74    283.18 o
   0   4   7       97.14       81.65      6.55 o
   1   4   7     5625.73     5594.65    154.94 o
   2   4   7      127.68      131.85      6.95 o
   3   4   7       10.16       17.95      4.57 o
   4   4   7       61.86       77.52      6.15 o
   5   4   7     5790.10     5642.26     84.00 o
   6   4   7      300.53      280.76     16.69 o
   7   4   7       27.84       44.82     10.79 o
   8   4   7       30.18       36.94     11.39 o
   9   4   7      149.77      192.68     20.29 o
  10   4   7        2.36       10.23     22.27 o
  11   4   7     2400.98     2265.92    108.33 o
 -11   5   7      261.09      272.77     24.10 o
 -10   5   7     6813.38     7031.48    351.29 o
  -9   5   7       40.21       38.07     11.90 o
  -8   5   7     8961.38     8776.64    266.99 o
  -7   5   7      667.13      658.27     27.76 o
  -6   5   7     3249.51     3306.53    131.69 o
  -5   5   7       32.76       31.06      8.24 o
  -4   5   7     4631.69     4241.73    115.36 o
  -3   5   7       40.18       57.75      7.99 o
  -2   5   7    24587.97    23768.78    415.42 o
  -1   5   7        1.18        4.29      3.99 o
   0   5   7    26406.91    26647.98    734.15 o
   1   5   7       66.92       70.19      6.21 o
   2   5   7     3728.91     3546.29    106.98 o
   3   5   7       27.58       28.86      5.18 o
   4   5   7     8873.58     9184.41    141.62 o
   5   5   7      110.20      123.26      9.29 o
   6   5   7     3697.82     3684.32    102.94 o
   7   5   7      208.27      236.17     16.62 o
   8   5   7     3785.90     3890.17     89.47 o
   9   5   7       81.29       86.05     16.03 o
  10   5   7     1057.19     1125.44     75.23 o
  11   5   7      114.44      125.78     36.11 o
 -11   6   7     1622.31     1524.68     86.34 o
 -10   6   7      178.49      185.63     31.01 o
  -9   6   7     6845.89     6908.86    408.97 o
  -8   6   7      575.20      587.68     34.75 o
  -7   6   7     2816.45     2845.42    105.19 o
  -6   6   7        4.93        5.89      7.65 o
  -5   6   7      958.63      936.26     20.94 o
  -4   6   7       67.52       67.20      7.58 o
  -3   6   7    11943.03    12088.61    179.92 o
  -2   6   7        1.60        4.66      4.25 o
  -1   6   7     5440.26     4903.72     64.55 o
   0   6   7        0.27       10.59      4.79 o
   1   6   7     4405.10     4324.23    120.31 o
   2   6   7      363.99      384.41     11.56 o
   3   6   7     6330.57     6489.15    118.23 o
   4   6   7      217.18      250.29     11.47 o
   5   6   7     2246.92     2386.05     55.71 o
   6   6   7      272.94      308.00     17.04 o
   7   6   7      677.34      719.92     24.93 o
   8   6   7      184.22      172.58     18.10 o
   9   6   7     2182.59     2174.65     67.22 o
  10   6   7      110.58      125.18     33.10 o
 -11   7   7       52.30       59.12     19.13 o
 -10   7   7       19.92       19.41     13.97 o
  -9   7   7       43.01       61.04     13.56 o
  -8   7   7      728.72      677.06     29.07 o
  -7   7   7       86.56       95.13     12.85 o
  -6   7   7      232.70      256.95     13.52 o
  -5   7   7       25.27       22.89      6.55 o
  -4   7   7      190.00      212.28      9.23 o
  -3   7   7        7.90       11.30      4.73 o
  -2   7   7     2294.76     2432.27     35.68 o
  -1   7   7      116.63      107.38      6.88 o
   0   7   7     5374.41     5611.23    108.55 o
   1   7   7       53.75       67.61      6.88 o
   2   7   7       18.55       43.31      6.32 o
   3   7   7       38.52       45.92      6.50 o
   4   7   7        1.95        9.39      5.58 o
   5   7   7      807.63      825.87     27.99 o
   6   7   7      128.49      163.50     13.65 o
   7   7   7        4.06       -1.18      8.91 o
   8   7   7       15.36       13.15     15.89 o
   9   7   7       19.53       43.93     24.07 o
  10   7   7       12.16       21.06     22.27 o
 -11   8   7     2732.16     2630.01     94.79 o
 -10   8   7      324.69      336.19     27.32 o
  -9   8   7     3895.08     3595.58    214.39 o
  -8   8   7      154.83      173.10     16.36 o
  -7   8   7     4989.99     4920.91    106.15 o
  -6   8   7       98.06      105.57     12.36 o
  -5   8   7     6519.65     6592.32    141.93 o
  -4   8   7      431.62      407.46     12.05 o
  -3   8   7    10462.38    10341.16    199.64 o
  -2   8   7        6.48        8.02      4.76 o
  -1   8   7    15267.71    14925.68    325.70 o
   0   8   7       51.26       68.75      6.77 o
   1   8   7    35947.77    36357.79    846.97 o
   2   8   7      320.83      278.10     38.38 o
   3   8   7    13932.15    14382.58    344.06 o
   4   8   7       48.19       40.05      6.89 o
   5   8   7     7057.47     7109.47    141.71 o
   6   8   7      107.56      114.41     12.50 o
   7   8   7     2758.79     2745.37     58.54 o
   8   8   7        9.74       12.04     17.45 o
   9   8   7     4924.39     4716.00    144.44 o
  10   8   7      113.77       98.70     32.50 o
 -11   9   7      531.98      516.86     42.93 o
 -10   9   7     4457.10     4458.10    254.84 o
  -9   9   7      418.90      361.06     36.16 o
  -8   9   7     4369.11     4221.93    236.22 o
  -7   9   7      203.88      216.35     16.97 o
  -6   9   7     4000.52     4172.99    103.81 o
  -5   9   7      190.44      164.55     12.44 o
  -4   9   7     9705.40     9836.54    204.37 o
  -3   9   7      194.92      202.98      8.85 o
  -2   9   7    12705.05    12504.63    246.17 o
  -1   9   7       80.59       77.19      6.57 o
   0   9   7    10544.57    10628.02    181.95 o
   1   9   7        3.02       11.32      5.88 o
   2   9   7    11758.92    11369.31    161.27 o
   3   9   7      445.58      458.95     15.00 o
   4   9   7     5992.85     6076.29    108.32 o
   5   9   7        0.69        8.38      7.63 o
   6   9   7     1424.01     1485.89     41.29 o
   7   9   7       41.72       46.16     14.86 o
   8   9   7     4894.11     4882.11    141.43 o
   9   9   7      107.48       86.06     30.09 o
  10   9   7     1447.24     1404.69     86.66 o
 -10  10   7       30.72       34.06     16.46 o
  -9  10   7      217.43      214.13     22.82 o
  -8  10   7       30.37       24.68     16.77 o
  -7  10   7     1074.41     1000.94     46.79 o
  -6  10   7       85.19       89.42     11.35 o
  -5  10   7      956.05      942.65     24.17 o
  -4  10   7      164.91      160.65     12.07 o
  -3  10   7      226.55      297.21     11.61 o
  -2  10   7      456.10      417.54     11.47 o
  -1  10   7        1.54       29.17     12.26 o
   0  10   7       20.19       32.25      5.88 o
   1  10   7       46.82      115.64     21.41 o
   2  10   7       96.63      161.72      9.43 o
   3  10   7     1612.60     1865.28     29.71 o
   4  10   7        0.13       12.76      9.37 o
   5  10   7      207.37      214.36     15.27 o
   6  10   7        2.38       -1.05     10.56 o
   7  10   7      562.75      546.05     36.34 o
   8  10   7      107.82      165.51     34.30 o
   9  10   7       51.37       54.77     27.68 o
  10  10   7       74.96      112.54     34.91 o
 -10  11   7     2007.13     1949.11    102.19 o
  -9  11   7       72.40       72.23     21.89 o
  -8  11   7      571.63      586.92     53.56 o
  -7  11   7      148.14      140.10     18.04 o
  -6  11   7     2086.09     1960.14     70.26 o
  -5  11   7       30.74       34.74      9.26 o
  -4  11   7      537.06      529.93     18.87 o
  -3  11   7      370.89      365.30     16.67 o
  -2  11   7     4990.75     5063.09     88.88 o
  -1  11   7       12.38        8.16      4.58 o
   0  11   7     3096.93     3105.66     50.06 o
   1  11   7      116.59      141.82     10.25 o
   2  11   7    19340.07    20354.98    294.00 o
   3  11   7       79.06       90.53     10.11 o
   4  11   7     6021.48     6120.08    106.94 o
   5  11   7        0.66        6.88      9.12 o
   6  11   7       18.35       18.22     14.82 o
   7  11   7     1063.96     1039.98     66.80 o
   8  11   7     2282.39     2161.80     98.70 o
   9  11   7      135.43      127.59     35.51 o
 -10  12   7      354.45      380.65     30.52 o
  -9  12   7     2084.69     2189.67    192.29 o
  -8  12   7      340.74      350.54     32.77 o
  -7  12   7     2807.07     2963.02    181.45 o
  -6  12   7       68.45       78.20     12.79 o
  -5  12   7     2458.01     2391.21     44.01 o
  -4  12   7      219.95      261.70     14.71 o
  -3  12   7    21442.95    21590.24    446.78 o
  -2  12   7      644.78      614.95     22.50 o
  -1  12   7     4691.19     4454.18     83.39 o
   0  12   7      150.17      158.83      9.69 o
   1  12   7    18920.97    18601.53    429.26 o
   2  12   7      932.88      997.95     24.14 o
   3  12   7     8642.24     8588.71     91.79 o
   4  12   7       59.56       57.20      9.86 o
   5  12   7     4745.92     4946.41    151.38 o
   6  12   7      120.34      108.50     21.11 o
   7  12   7     3282.13     3325.15    116.15 o
   8  12   7        1.11        4.81     20.46 o
   9  12   7     4787.32     4624.52    151.06 o
 -10  13   7      812.75      733.06     95.99 o
  -9  13   7      172.41      173.44     29.13 o
  -8  13   7      805.16      840.61     63.19 o
  -7  13   7      430.21      438.42     27.84 o
  -6  13   7     2969.71     2929.05     68.25 o
  -5  13   7        1.32       -0.79      8.50 o
  -4  13   7     4116.84     4123.26     92.62 o
  -3  13   7      322.32      339.91     16.23 o
  -2  13   7      234.90      267.81     14.21 o
  -1  13   7       11.30       25.69      7.93 o
   0  13   7     2135.69     2004.88     40.51 o
   1  13   7       10.04       12.29      7.84 o
   2  13   7     8101.31     8039.00    188.31 o
   3  13   7       20.60       22.21      8.22 o
   4  13   7     1994.89     2018.64     38.18 o
   5  13   7       77.35      105.02     15.86 o
   6  13   7      284.48      275.12     28.00 o
   7  13   7     1218.89     1089.93     69.21 o
   8  13   7      257.29      250.36     41.53 o
   9  13   7      240.80      216.06     43.33 o
  -9  14   7       51.64       56.56     22.45 o
  -8  14   7       75.91       71.23     22.87 o
  -7  14   7      279.19      302.19     24.69 o
  -6  14   7        2.37        8.37     10.34 o
  -5  14   7     1435.91     1386.34     37.27 o
  -4  14   7       15.74       12.07      9.15 o
  -3  14   7      100.24      127.07     13.38 o
  -2  14   7      331.90      378.59     18.00 o
  -1  14   7      214.94      261.46     13.86 o
   0  14   7       20.80       23.73      9.18 o
   1  14   7     1585.17     1636.90     35.32 o
   2  14   7       12.16       24.22     11.47 o
   3  14   7      137.29      147.22     14.19 o
   4  14   7        3.59       12.39     10.04 o
   5  14   7       16.85       25.76     13.10 o
   6  14   7      689.91      663.46     40.56 o
   7  14   7      560.07      476.66     49.95 o
   8  14   7      164.79      181.76     39.72 o
  -9  15   7      228.23      240.90     47.55 o
  -8  15   7     2214.22     2277.18    153.77 o
  -7  15   7       36.00       16.05     13.61 o
  -6  15   7     1898.00     1960.97     96.93 o
  -5  15   7        5.47        1.87     10.20 o
  -4  15   7     2822.77     2791.91    133.34 o
  -3  15   7      738.44      749.68     30.52 o
  -2  15   7    14914.21    15274.59    282.23 o
  -1  15   7       96.23      137.74     12.98 o
   0  15   7     6682.25     6972.96    154.78 o
   1  15   7       71.85       88.05     11.81 o
   2  15   7     8944.70     9027.89     92.14 o
   3  15   7        9.44       -9.53      9.53 o
   4  15   7     3186.15     3268.28     49.93 o
   5  15   7       52.86       27.65     14.04 o
   6  15   7     8421.28     7992.41    176.34 o
   7  15   7       62.15       71.02     29.49 o
   8  15   7     2307.71     2391.10    109.53 o
  -9  16   7     2285.62     2418.44    114.05 o
  -8  16   7      181.35      200.07     24.43 o
  -7  16   7     2741.83     2890.10     87.83 o
  -6  16   7      112.42       99.18     18.25 o
  -5  16   7     4262.90     4280.86    131.17 o
  -4  16   7       27.16       38.98     11.60 o
  -3  16   7     2978.47     3066.36    131.07 o
  -2  16   7       38.41       73.25     14.82 o
  -1  16   7     6156.53     5863.62    173.93 o
   0  16   7       27.92        3.56     10.94 o
   1  16   7     7256.81     7451.12    165.35 o
   2  16   7       13.77       13.32     11.95 o
   3  16   7     3769.13     3558.16     77.62 o
   4  16   7      160.59      158.69     16.17 o
   5  16   7     6455.10     6778.78    128.16 o
   6  16   7      779.01      698.73     58.98 o
   7  16   7      991.78      988.22     71.02 o
   8  16   7       87.80       81.25     32.50 o
  -8  17   7      268.22      270.96     27.55 o
  -7  17   7       20.11       22.35     16.64 o
  -6  17   7      237.30      297.69     35.41 o
  -5  17   7       15.58       31.89     12.41 o
  -4  17   7       43.76       26.05     13.00 o
  -3  17   7      339.48      378.22     31.15 o
  -2  17   7      852.00      913.21     41.65 o
  -1  17   7       85.66       88.01     22.08 o
   0  17   7       55.52       29.98     18.59 o
   1  17   7      291.50      237.31     26.90 o
   2  17   7      540.05      516.39     27.63 o
   3  17   7      292.97      288.14     22.34 o
   4  17   7      218.26      233.57     21.48 o
   5  17   7      141.35      146.89     28.59 o
   6  17   7      562.21      524.80     52.96 o
   7  17   7        6.18       24.68     24.07 o
   8  17   7      196.15      225.09     44.54 o
  -8  18   7       84.01      117.76     32.58 o
  -7  18   7     1120.94     1214.26     47.86 o
  -6  18   7        0.82        4.88     18.46 o
  -5  18   7     1248.60     1195.04    106.22 o
  -4  18   7        0.16        1.62     12.82 o
  -3  18   7     3201.28     2941.90     79.10 o
  -2  18   7      333.28      346.57     33.16 o
  -1  18   7     2544.25     2607.39     71.68 o
   0  18   7      110.04      115.60     24.25 o
   1  18   7     6409.61     6225.61    343.95 o
   2  18   7       19.72       -4.63     18.51 o
   3  18   7     1917.82     2208.97     51.76 o
   4  18   7      293.72      339.55     24.95 o
   5  18   7     3138.65     3109.61     78.73 o
   6  18   7        0.65        3.01     19.86 o
   7  18   7     1208.81     1263.86     80.65 o
  -7  19   7      309.52      293.57     36.05 o
  -6  19   7     3814.04     3555.38    103.82 o
  -5  19   7      151.15      171.11     29.99 o
  -4  19   7     2812.57     2856.63     81.68 o
  -3  19   7        3.89       23.40     19.95 o
  -2  19   7     4238.43     3805.22     89.57 o
  -1  19   7        9.76       -8.88     18.26 o
   0  19   7     6977.57     7077.64    257.59 o
   1  19   7      204.63      159.13     27.15 o
   2  19   7     4294.20     4122.81     89.65 o
   3  19   7        0.65       30.18     19.79 o
   4  19   7     4962.23     5159.23    109.73 o
   5  19   7       38.66       43.84     18.42 o
   6  19   7     3053.91     2949.01    116.15 o
   7  19   7       14.37       -3.61     21.67 o
  -6  20   7      110.79      193.36     34.27 o
  -5  20   7      518.69      463.77     40.96 o
  -4  20   7       94.92      109.38     28.18 o
  -3  20   7      858.63      837.05     49.08 o
  -2  20   7      956.61      964.73     51.25 o
  -1  20   7     1398.44     1411.34    112.24 o
   0  20   7      193.91      238.89     30.85 o
   1  20   7      229.36      284.82     33.06 o
   2  20   7      244.35      272.90     32.33 o
   3  20   7      501.10      526.04     43.63 o
   4  20   7       29.03       68.61     24.26 o
   5  20   7      765.79      752.30     65.60 o
   6  20   7      107.69      119.16     33.70 o
  -6  21   7      165.43      157.07     60.18 o
  -5  21   7        4.47       -4.58     44.84 o
  -4  21   7      240.88      359.87     37.87 o
  -3  21   7        5.74       14.72     21.93 o
  -2  21   7       81.94      102.18     28.89 o
  -1  21   7        4.88       11.01     20.48 o
   0  21   7     1184.81     1097.17     54.68 o
   1  21   7      206.05      168.55     35.21 o
   2  21   7      467.31      535.85     41.79 o
   3  21   7       16.43       31.49     22.08 o
   4  21   7     1098.39     1158.72     55.95 o
   5  21   7       24.93       31.30     28.29 o
  -5  22   7     1394.54     1512.79     69.56 o
  -4  22   7      412.84      330.56     41.83 o
  -3  22   7     3264.22     3157.78     92.47 o
  -2  22   7       49.64       59.49     26.88 o
  -1  22   7     2885.54     2930.24     86.56 o
   0  22   7      203.55      215.76     32.11 o
   1  22   7     4564.62     4638.88    222.98 o
   2  22   7       28.12       45.07     24.04 o
   3  22   7     3542.13     3851.60    138.12 o
   4  22   7       21.33       48.75     31.30 o
  -3  23   7       31.26       32.68     27.62 o
  -2  23   7     3351.23     3355.67    170.92 o
  -1  23   7        5.64        3.61     28.29 o
   0  23   7     1683.12     1781.04    135.71 o
   1  23   7        0.72        6.40     22.10 o
   2  23   7     5019.00     5110.95    278.05 o
   3  23   7        0.01       25.58     24.21 o
  -1  24   7        8.05       34.09     25.15 o
   0  24   7       11.19       44.81     25.27 o
   1  24   7       22.15       49.58     27.20 o
 -11   0   8      125.23      133.97     25.68 o
 -10   0   8     6596.20     6694.28    330.11 o
  -9   0   8      445.90      477.74     35.35 o
  -8   0   8     3648.69     3884.53    145.90 o
  -7   0   8     1648.83     1552.30     97.49 o
  -6   0   8    29016.50    28003.22   1072.07 o
  -5   0   8       19.12       18.47      8.21 o
  -4   0   8    19072.27    18748.01    575.19 o
  -3   0   8     1402.83     1431.51     29.77 o
  -2   0   8    15887.91    15852.51     90.67 o
  -1   0   8       15.96       48.24     11.13 o
   0   0   8    11895.18    10667.02    376.07 o
   1   0   8      927.28      971.96     41.28 o
   2   0   8    44433.73    43656.10   1022.82 o
   3   0   8     9169.82     8761.19    445.06 o
   4   0   8    22346.02    22273.92    805.56 o
   5   0   8       10.72       10.23     10.45 o
   6   0   8     1029.34     1120.80    105.02 o
   7   0   8        0.50       -1.13     10.71 o
   8   0   8     8623.17     8545.64    121.23 o
   9   0   8     1221.90     1077.89     66.80 o
  10   0   8    15713.03    15760.33    256.98 o
  11   0   8      299.60      279.25     44.54 o
 -11   1   8     3384.64     3490.48    160.88 o
 -10   1   8       36.21       40.51     13.55 o
  -9   1   8      429.02      447.07     18.83 o
  -8   1   8      198.53      198.95     13.03 o
  -7   1   8      345.90      394.49     27.59 o
  -6   1   8     1800.57     1722.92     47.95 o
  -5   1   8       76.34       88.18      8.14 o
  -4   1   8      255.34      236.24     10.63 o
  -3   1   8    15039.92    15204.95    169.73 o
  -2   1   8       31.39       38.22      5.57 o
  -1   1   8       13.04       63.56     35.98 o
   0   1   8       99.48       82.74      6.09 o
   1   1   8     1362.52     1117.23     34.12 o
   2   1   8    10081.15     9644.33    213.78 o
   3   1   8     1013.98     1472.82     87.51 o
   4   1   8      118.69      144.35     12.12 o
   5   1   8     1797.22     1860.63     34.41 o
   6   1   8        0.35        9.46      8.11 o
   7   1   8      803.59      838.51     27.40 o
   8   1   8       24.12       31.63     11.45 o
   9   1   8     5657.97     5707.50    104.02 o
  10   1   8      700.79      733.56     42.77 o
  11   1   8      606.85      652.18     43.35 o
 -11   2   8       31.83       30.25     13.83 o
 -10   2   8      165.99      188.20     18.89 o
  -9   2   8       95.46      103.72     11.56 o
  -8   2   8      396.85      400.94     17.14 o
  -7   2   8       28.14       35.31      8.09 o
  -6   2   8     1340.15     1281.71     41.05 o
  -5   2   8       23.00       24.15      5.99 o
  -4   2   8     1638.70     1681.04     29.77 o
  -3   2   8      721.58      768.57     18.12 o
  -2   2   8    10489.82    10905.41    110.40 o
  -1   2   8       21.94       32.62      7.74 o
   0   2   8    15699.61    15112.78    355.06 o
   1   2   8      156.37      191.66      7.58 o
   2   2   8     7946.03     8861.16    119.31 o
   3   2   8     4453.73     4402.97    125.26 o
   4   2   8     2484.12     2562.46     66.45 o
   5   2   8       63.01       63.46     10.18 o
   6   2   8     1306.59     1387.22     32.18 o
   7   2   8      169.49      161.78     14.98 o
   8   2   8      574.65      541.86     24.47 o
   9   2   8      120.24      192.70     24.02 o
  10   2   8      477.03      465.83     35.94 o
  11   2   8      642.75      604.79     41.54 o
 -11   3   8     1459.91     1514.97     65.85 o
 -10   3   8      159.63      184.29     28.75 o
  -9   3   8     1963.66     1998.01     86.85 o
  -8   3   8      735.61      735.65     35.21 o
  -7   3   8    14088.01    13954.08    375.04 o
  -6   3   8      497.84      466.21     16.23 o
  -5   3   8     2359.63     2221.00     62.36 o
  -4   3   8      730.29      685.00     16.26 o
  -3   3   8    15843.50    15083.40    222.36 o
  -2   3   8      240.01      217.25     11.72 o
  -1   3   8    10852.75    10333.87    214.04 o
   0   3   8        0.07       -1.58      5.26 o
   1   3   8    17973.45    17270.41    411.50 o
   2   3   8     1372.85     1391.63     25.62 o
   3   3   8     6363.97     6839.48    144.02 o
   4   3   8        7.87       10.04      7.49 o
   5   3   8    11911.07    12296.85    147.96 o
   6   3   8      263.03      269.04     16.57 o
   7   3   8      306.27      303.02     18.84 o
   8   3   8     1060.58     1026.20     31.79 o
   9   3   8    10449.44    10547.27    140.24 o
  10   3   8      112.34      125.73     24.37 o
  11   3   8     3290.55     3141.59    126.99 o
 -11   4   8      530.54      564.83     40.65 o
 -10   4   8     5372.70     5587.68    197.80 o
  -9   4   8       95.64      121.27     15.05 o
  -8   4   8      987.73      979.94     34.41 o
  -7   4   8        2.99        3.86      6.30 o
  -6   4   8     4942.86     4928.91    139.85 o
  -5   4   8      242.78      233.25     12.07 o
  -4   4   8     1663.17     1515.33     23.19 o
  -3   4   8      360.31      421.12     14.76 o
  -2   4   8    45904.35    46684.67    728.96 o
  -1   4   8     1276.14     1206.72     32.38 o
   0   4   8     3038.47     2640.85     86.36 o
   1   4   8       28.95       42.65      5.38 o
   2   4   8     7952.57     7993.05    197.66 o
   3   4   8      481.59      551.87     20.63 o
   4   4   8      698.82      645.59     20.36 o
   5   4   8       23.96       38.85      9.45 o
   6   4   8     7533.56     7811.37    117.45 o
   7   4   8       59.70       78.23     12.23 o
   8   4   8     5814.18     5880.40     81.15 o
   9   4   8      170.98      210.27     24.67 o
  10   4   8     2511.38     2560.22    110.14 o
 -11   5   8        3.56       21.46     13.30 o
 -10   5   8        0.99        2.04     11.39 o
  -9   5   8        0.36       25.19     11.03 o
  -8   5   8        0.79        1.29      6.85 o
  -7   5   8      310.61      317.63     14.60 o
  -6   5   8      105.72      101.17     10.91 o
  -5   5   8      215.87      250.60     15.01 o
  -4   5   8        0.82        7.49      5.50 o
  -3   5   8      755.29     1060.38     29.19 o
  -2   5   8     2192.85     2231.20     42.53 o
  -1   5   8     1972.50     2161.84     40.86 o
   0   5   8      397.02      376.69     12.92 o
   1   5   8      841.01      872.70     28.22 o
   2   5   8      225.50      207.73     11.36 o
   3   5   8        1.19       18.39      5.11 o
   4   5   8       58.76       69.03      7.57 o
   5   5   8      150.22      197.81     14.22 o
   6   5   8      843.85      834.44     27.28 o
   7   5   8     1178.23     1141.33     45.35 o
   8   5   8       46.08       69.23     14.47 o
   9   5   8       87.78       89.07     28.89 o
  10   5   8       39.86       59.58     27.68 o
 -11   6   8       13.92        0.35     14.18 o
 -10   6   8      752.22      743.35     40.39 o
  -9   6   8      231.32      255.40     23.52 o
  -8   6   8     1305.43     1305.40     59.34 o
  -7   6   8       76.56       68.11     10.89 o
  -6   6   8     1061.15     1109.34     43.73 o
  -5   6   8      113.81      128.05     12.02 o
  -4   6   8     1111.03     1086.51     32.02 o
  -3   6   8        2.02        4.16      6.47 o
  -2   6   8    14084.29    14290.67    264.92 o
  -1   6   8       44.44       52.10      6.66 o
   0   6   8     2599.83     2447.78     70.79 o
   1   6   8       81.47       85.32      7.26 o
   2   6   8     4298.04     3990.94     92.12 o
   3   6   8      722.80      759.87     20.32 o
   4   6   8     2020.17     2120.19     81.42 o
   5   6   8        9.29       14.76      8.49 o
   6   6   8      215.75      213.49     15.62 o
   7   6   8     1036.69     1081.69     30.81 o
   8   6   8     2964.87     2866.86     73.14 o
   9   6   8      154.41      124.76     25.02 o
  10   6   8     1099.03     1079.10     75.23 o
 -11   7   8     3512.24     3576.42     97.44 o
 -10   7   8      711.72      756.12     55.09 o
  -9   7   8     4771.72     4924.49    272.59 o
  -8   7   8      215.47      195.26     17.27 o
  -7   7   8     7678.53     7338.85    289.55 o
  -6   7   8     1441.06     1474.77     28.43 o
  -5   7   8     7152.33     6959.33    120.58 o
  -4   7   8      472.76      427.64     15.12 o
  -3   7   8    26637.39    26622.43    450.29 o
  -2   7   8     1381.62     1511.12     41.18 o
  -1   7   8    22999.85    23167.26    342.31 o
   0   7   8      296.05      290.28     11.44 o
   1   7   8    26366.84    25803.82    578.13 o
   2   7   8      311.43      336.71     12.11 o
   3   7   8    10963.90    11277.05    210.07 o
   4   7   8       15.10       12.55      5.75 o
   5   7   8     4535.47     4476.74    108.58 o
   6   7   8        0.83       12.69      8.58 o
   7   7   8    15279.06    15310.27    421.19 o
   8   7   8      174.40      150.72     24.29 o
   9   7   8     3695.38     3586.35    126.99 o
  10   7   8      117.11      146.25     36.11 o
 -11   8   8      126.83       89.85     26.11 o
 -10   8   8      468.68      474.39     31.78 o
  -9   8   8       21.17       28.96     12.27 o
  -8   8   8     1216.98     1244.59     61.85 o
  -7   8   8      194.19      215.62     16.93 o
  -6   8   8      631.91      755.13     25.56 o
  -5   8   8      209.68      221.25     12.85 o
  -4   8   8     3304.29     3270.42     75.01 o
  -3   8   8       23.94       29.64      5.92 o
  -2   8   8      901.79      777.10     17.56 o
  -1   8   8       26.54       31.71      6.93 o
   0   8   8    11496.38    11567.00    222.22 o
   1   8   8       38.75       55.52      7.22 o
   2   8   8       76.10       77.92     13.32 o
   3   8   8       61.72       87.95      7.94 o
   4   8   8      742.76      741.76     23.42 o
   5   8   8      727.52      742.29     26.39 o
   6   8   8     6137.13     6050.70    161.39 o
   7   8   8      197.75      234.00     21.72 o
   8   8   8     1381.85     1293.35     74.63 o
   9   8   8      140.98      130.00     33.10 o
  10   8   8      281.83      308.74     47.55 o
 -11   9   8      779.24      650.07     55.07 o
 -10   9   8       13.28       21.72     14.90 o
  -9   9   8      497.59      532.32     40.78 o
  -8   9   8        0.56        6.99     10.16 o
  -7   9   8        4.61       21.32     10.52 o
  -6   9   8       19.18       16.77      9.49 o
  -5   9   8     1356.38     1455.71     29.76 o
  -4   9   8      124.15      119.22      9.14 o
  -3   9   8     6225.85     6232.46     95.60 o
  -2   9   8      124.09      129.99      8.12 o
  -1   9   8     1641.79     1731.14     44.06 o
   0   9   8        2.44       19.37      7.08 o
   1   9   8     1863.01     1745.48     37.05 o
   2   9   8      306.05      342.98     14.23 o
   3   9   8     4050.31     4199.80    127.99 o
   4   9   8       60.49       68.80      8.35 o
   5   9   8      635.03      628.34     27.14 o
   6   9   8      248.21      259.84     21.42 o
   7   9   8     2233.17     2151.93     61.60 o
   8   9   8      100.99       88.47     29.49 o
   9   9   8      379.36      386.38     48.15 o
  10   9   8       10.05       -1.81     22.27 o
 -10  10   8     3052.70     2925.26    130.72 o
  -9  10   8      199.63      171.72     21.24 o
  -8  10   8     2196.74     2223.08    134.21 o
  -7  10   8      429.87      420.63     22.39 o
  -6  10   8     6394.52     6235.16    181.07 o
  -5  10   8      108.80       77.98     10.92 o
  -4  10   8    13922.58    13579.50    271.15 o
  -3  10   8      162.25      189.57     10.55 o
  -2  10   8     5588.79     5600.64     93.47 o
  -1  10   8        4.41        5.24      5.31 o
   0  10   8     9687.31     9889.90    178.70 o
   1  10   8      127.79      142.20      9.70 o
   2  10   8    20383.64    20964.92    402.07 o
   3  10   8      112.70      113.77     10.20 o
   4  10   8     1594.75     1674.79     48.99 o
   5  10   8       18.61       34.35     10.71 o
   6  10   8     3685.83     3558.68    130.36 o
   7  10   8       26.58       18.06     19.86 o
   8  10   8     5480.97     5328.07    152.27 o
   9  10   8       85.16       87.27     30.69 o
 -10  11   8      120.42      138.12     22.18 o
  -9  11   8     1474.15     1492.89     88.44 o
  -8  11   8       73.22       73.75     20.56 o
  -7  11   8      832.14      911.91    106.22 o
  -6  11   8        2.83       13.27      8.76 o
  -5  11   8     7093.06     7088.31    109.46 o
  -4  11   8       29.81       32.84      9.18 o
  -3  11   8     4711.88     4750.13    100.07 o
  -2  11   8       40.72       43.81      7.23 o
  -1  11   8     2551.00     2405.58     62.80 o
   0  11   8       20.45       23.58      7.10 o
   1  11   8     7230.87     7087.66    223.60 o
   2  11   8       12.65       21.00      8.02 o
   3  11   8      301.71      295.61     16.84 o
   4  11   8        6.66        8.39      9.47 o
   5  11   8     6653.51     6685.65    295.30 o
   6  11   8      122.40      115.76     21.26 o
   7  11   8     1918.31     1827.78     87.27 o
   8  11   8        0.73       15.65     21.67 o
   9  11   8     3799.61     3656.17    135.41 o
 -10  12   8      159.91      135.47     28.18 o
  -9  12   8       82.73       80.36     23.73 o
  -8  12   8        1.46       30.78     19.33 o
  -7  12   8      184.72      136.01     23.62 o
  -6  12   8       85.61       92.42     13.57 o
  -5  12   8       38.14       28.33     10.25 o
  -4  12   8        0.38       20.00      9.76 o
  -3  12   8        8.02       15.78      8.37 o
  -2  12   8     2274.92     2380.60     43.37 o
  -1  12   8        2.06        4.96      6.79 o
   0  12   8       24.95       37.63      7.79 o
   1  12   8       20.12       37.31      8.66 o
   2  12   8      815.59      859.55     21.99 o
   3  12   8       90.56       96.08     10.65 o
   4  12   8     1823.83     1856.03     49.68 o
   5  12   8       69.60       85.35     20.13 o
   6  12   8     1350.91     1479.33     54.68 o
   7  12   8        0.67        3.01     18.06 o
   8  12   8       82.58       74.63     29.49 o
   9  12   8        1.99       49.95     27.08 o
  -9  13   8      792.98      880.86     51.87 o
  -8  13   8       94.44       45.26     20.96 o
  -7  13   8     2562.90     2540.23    123.08 o
  -6  13   8      105.04      124.10     15.38 o
  -5  13   8     2320.01     2458.50     50.12 o
  -4  13   8       92.37      100.11     13.36 o
  -3  13   8     5438.48     5420.87     85.74 o
  -2  13   8       30.70       19.62      8.53 o
  -1  13   8     4804.25     4893.22     47.11 o
   0  13   8      182.82      169.08     10.85 o
   1  13   8    11795.69    12156.24    236.55 o
   2  13   8      169.41      160.74     13.42 o
   3  13   8        9.09       17.28      8.74 o
   4  13   8       93.47       94.46     12.98 o
   5  13   8     3658.16     3800.27     80.86 o
   6  13   8       66.48       75.03     20.82 o
   7  13   8      212.24      175.13     36.11 o
   8  13   8        1.91        3.01     21.06 o
   9  13   8     2392.79     2235.83    109.53 o
  -9  14   8      131.58      151.94     29.09 o
  -8  14   8     2722.05     3033.41    190.78 o
  -7  14   8       59.14       74.64     16.79 o
  -6  14   8     6470.78     6787.17    211.85 o
  -5  14   8      207.53      200.29     17.02 o
  -4  14   8     5256.93     5284.63    154.36 o
  -3  14   8       36.70       67.53     12.08 o
  -2  14   8     6878.62     7282.26    142.94 o
  -1  14   8        8.19       -3.07      8.40 o
   0  14   8    10914.17    10831.78    246.21 o
   1  14   8       15.78       53.35     10.63 o
   2  14   8     1719.65     1964.00     36.12 o
   3  14   8        0.17       -7.22      9.24 o
   4  14   8     6311.24     6351.92    175.04 o
   5  14   8        0.33      -10.85     10.85 o
   6  14   8     4725.31     4614.29    135.41 o
   7  14   8      206.23      175.13     35.51 o
   8  14   8     3065.95     2868.96    119.16 o
  -9  15   8      379.15      487.26     43.38 o
  -8  15   8        0.15      -15.22     17.74 o
  -7  15   8     1014.79      938.48     40.19 o
  -6  15   8       72.78       85.32     17.73 o
  -5  15   8     2489.93     2681.46    116.14 o
  -4  15   8        0.77       -1.56      9.56 o
  -3  15   8      129.26       96.60     13.26 o
  -2  15   8        1.59       13.41     10.97 o
  -1  15   8     4454.48     4643.05    143.59 o
   0  15   8      134.03      148.79     14.00 o
   1  15   8      105.60      115.73     12.50 o
   2  15   8       28.00       36.49     13.43 o
   3  15   8     4258.27     4433.31     73.92 o
   4  15   8        6.63        1.43     10.70 o
   5  15   8      389.79      387.06     25.85 o
   6  15   8        4.34       17.45     22.27 o
   7  15   8      796.64      748.08     61.99 o
   8  15   8        3.42       32.50     27.68 o
  -8  16   8       46.82       29.01     44.84 o
  -7  16   8      310.59      393.77     30.11 o
  -6  16   8     1519.30     1670.56     67.27 o
  -5  16   8       86.18       84.63     14.59 o
  -4  16   8     1030.55     1033.07     37.01 o
  -3  16   8        0.54       12.25     12.61 o
  -2  16   8     4383.36     4461.61    101.61 o
  -1  16   8        1.57       16.39     11.77 o
   0  16   8     6776.02     7030.13    281.00 o
   1  16   8        2.43       17.87     12.32 o
   2  16   8      767.67      715.45     38.70 o
   3  16   8        2.54       31.45     13.37 o
   4  16   8      824.69      852.57     41.03 o
   5  16   8      348.17      390.95     28.03 o
   6  16   8      593.31      521.79     51.76 o
   7  16   8       20.22       54.77     27.68 o
   8  16   8      682.45      578.37     60.18 o
  -8  17   8      165.87      228.49     33.59 o
  -7  17   8     6675.56     6956.79    227.71 o
  -6  17   8      256.78      315.51     30.75 o
  -5  17   8     3783.93     3970.50    154.09 o
  -4  17   8      277.73      276.41     23.81 o
  -3  17   8     7195.85     7463.74    149.43 o
  -2  17   8       34.17       17.40     13.09 o
  -1  17   8     9955.55     9787.40    187.47 o
   0  17   8       60.63       67.31     21.82 o
   1  17   8     6398.97     6612.99    130.51 o
   2  17   8        0.08        0.61     11.89 o
   3  17   8     3985.92     3856.78     82.89 o
   4  17   8       32.55       54.24     23.17 o
   5  17   8     5932.95     6072.38    106.57 o
   6  17   8      258.57      213.05     37.92 o
   7  17   8     1964.15     1792.27     94.49 o
  -7  18   8      189.89      259.51     26.95 o
  -6  18   8     1576.30     1534.48     64.65 o
  -5  18   8       49.11       32.85     21.59 o
  -4  18   8     1668.23     1654.43     66.68 o
  -3  18   8      104.27      161.49     26.56 o
  -2  18   8     5970.19     6304.07    235.92 o
  -1  18   8        9.91        0.60     28.29 o
   0  18   8     1473.08     1363.16     54.47 o
   1  18   8        1.62       -0.92     18.07 o
   2  18   8     2153.97     2409.02    193.19 o
   3  18   8      103.32      148.61     19.28 o
   4  18   8     1681.07     1636.17     57.01 o
   5  18   8       20.76       42.50     18.91 o
   6  18   8     3059.98     2779.29    113.15 o
   7  18   8      238.80      235.32     43.33 o
  -7  19   8       11.58       16.21     22.15 o
  -6  19   8       48.08      -11.60     19.58 o
  -5  19   8       10.18       -7.54     19.08 o
  -4  19   8        0.03        0.40     18.64 o
  -3  19   8       19.53       15.82     20.47 o
  -2  19   8       86.06      123.64     25.58 o
  -1  19   8      510.06      471.93     71.02 o
   0  19   8       10.93       15.10     23.17 o
   1  19   8      284.18      292.85     30.41 o
   2  19   8       30.10       41.00     22.87 o
   3  19   8        1.40       -0.47     19.33 o
   4  19   8       63.44       47.95     18.80 o
   5  19   8       77.92       80.65     29.49 o
   6  19   8        8.45       10.23     23.47 o
  -6  20   8     4833.81     4858.59    126.39 o
  -5  20   8      182.04      216.43     47.24 o
  -4  20   8     1825.35     2008.23    106.83 o
  -3  20   8        4.85       27.00     21.67 o
  -2  20   8     6268.40     5983.95    345.15 o
  -1  20   8       86.81      149.16     26.72 o
   0  20   8     2308.54     2535.35    132.10 o
   1  20   8        3.89       -0.60     19.58 o
   2  20   8     4038.68     3939.51    104.12 o
   3  20   8       57.25       90.61     24.44 o
   4  20   8     2287.92     2301.43    103.52 o
   6  20   8      777.08      676.47     63.19 o
  -5  21   8     2233.22     2039.17     80.35 o
  -4  21   8       45.41       41.86     24.99 o
  -3  21   8     4296.66     4580.66    261.80 o
  -2  21   8        1.89       -0.64     19.95 o
  -1  21   8     1025.74     1018.57     54.11 o
   0  21   8      109.31       78.19     25.79 o
   1  21   8     3069.55     3334.15     88.24 o
   2  21   8       70.23       79.72     25.01 o
   3  21   8     2133.73     2405.25     80.95 o
   4  21   8        0.70       13.84     27.68 o
  -4  22   8     1989.63     1991.85    115.25 o
  -3  22   8       13.64        4.96     24.29 o
  -2  22   8      248.74      259.47     34.63 o
  -1  22   8      116.90      148.02     29.78 o
   0  22   8      309.22      310.25     36.17 o
   1  22   8       65.89       74.59     25.86 o
   2  22   8     1000.81      980.40     65.60 o
   3  22   8       15.18       41.86     24.47 o
   4  22   8      536.85      544.06     62.59 o
  -3  23   8     2168.21     2204.92     81.55 o
  -2  23   8        0.04      -19.00     22.02 o
  -1  23   8     1323.94     1430.85     67.14 o
   0  23   8        1.21       18.58     23.98 o
   1  23   8     1032.08      999.31     56.39 o
   2  23   8       52.59      101.75     27.87 o
 -11   1   9      452.93      491.05     28.74 o
 -10   1   9     2727.92     2797.26     96.77 o
  -9   1   9      131.97      136.72     13.88 o
  -8   1   9     2206.10     2266.85     67.55 o
  -7   1   9      517.20      522.85     18.23 o
  -6   1   9    10214.65    10281.80    237.88 o
  -5   1   9      540.98      565.92     16.42 o
  -4   1   9     5755.43     5838.64     93.90 o
  -3   1   9       92.64       86.56      7.58 o
  -2   1   9    29805.70    28715.94    222.52 o
  -1   1   9       70.38       38.00     15.64 o
   0   1   9     2517.01     2240.68     69.98 o
   1   1   9       25.10       31.76      4.63 o
   2   1   9    23087.68    22013.33    402.37 o
   3   1   9       47.55       56.80      9.93 o
   4   1   9     5965.68     6033.85    116.06 o
   5   1   9       29.35       39.30     10.06 o
   6   1   9     5837.75     5924.26     65.63 o
   7   1   9      801.34      773.43     27.26 o
   8   1   9    10570.01    10759.65    112.83 o
   9   1   9       67.21       74.13     24.07 o
  10   1   9     2799.55     2952.78     81.00 o
  11   1   9      349.01      365.64     35.94 o
 -11   2   9     2682.08     2833.14    147.94 o
 -10   2   9      579.08      609.22     31.45 o
  -9   2   9     2576.51     2590.99    105.80 o
  -8   2   9      149.55      163.89     12.44 o
  -7   2   9     2544.43     2623.29     70.45 o
  -6   2   9     1153.51     1101.42     50.78 o
  -5   2   9     8140.62     8125.87    166.81 o
  -4   2   9       29.61       32.57      6.29 o
  -3   2   9    17692.27    17671.75    156.51 o
  -2   2   9      340.66      347.65     11.85 o
  -1   2   9     8988.73     7593.06    545.84 o
   0   2   9      553.68      517.03     17.91 o
   1   2   9    16638.84    15538.47    456.73 o
   2   2   9      532.94      494.77     18.36 o
   3   2   9     9676.23     9679.50    281.90 o
   4   2   9        4.75       13.29      7.98 o
   5   2   9    12218.57    12199.56    250.09 o
   6   2   9      869.10      873.21     27.07 o
   7   2   9     7111.82     7229.23     76.57 o
   8   2   9        9.29       37.37     12.88 o
   9   2   9    10672.42    10560.29    297.61 o
  10   2   9      409.60      389.71     37.92 o
  11   2   9     1414.61     1452.84     88.47 o
 -11   3   9        9.01       12.42     15.81 o
 -10   3   9      539.70      588.97     64.98 o
  -9   3   9       17.72       27.50     10.20 o
  -8   3   9        7.42       16.19      7.93 o
  -7   3   9      585.38      564.76     18.98 o
  -6   3   9     3487.81     3386.02     86.50 o
  -5   3   9       35.86       33.16      6.87 o
  -4   3   9     2365.78     2373.73     35.75 o
  -3   3   9      329.97      303.25     12.01 o
  -2   3   9     1005.52      890.84     17.41 o
  -1   3   9      981.60      884.73     18.76 o
   0   3   9      115.00      128.91      9.03 o
   1   3   9      242.08      279.36      9.99 o
   2   3   9     5434.50     5512.22    103.40 o
   3   3   9     1433.70     1496.73     52.41 o
   4   3   9      446.77      414.39     30.75 o
   5   3   9       14.35       36.65      9.91 o
   6   3   9     3659.08     3722.68     82.79 o
   7   3   9      341.04      368.77     22.80 o
   8   3   9        2.45        3.05     10.79 o
   9   3   9      415.64      439.37     33.70 o
  10   3   9     2602.42     2623.79     77.13 o
 -11   4   9      205.26      222.15     23.45 o
 -10   4   9       28.30       27.63     12.72 o
  -9   4   9      504.95      478.39     24.95 o
  -8   4   9        7.44        0.78      7.14 o
  -7   4   9     3511.37     3573.17     93.57 o
  -6   4   9       10.02       13.80      6.59 o
  -5   4   9      561.98      591.76     17.05 o
  -4   4   9       51.67       52.79      7.22 o
  -3   4   9     1979.78     2059.18     36.38 o
  -2   4   9      413.84      494.18     18.71 o
  -1   4   9     1783.53     1613.74     41.45 o
   0   4   9      233.40      237.57     14.58 o
   1   4   9     2373.39     2423.96     56.56 o
   2   4   9      205.12      227.24     11.57 o
   3   4   9       89.01      229.88    102.85 o
   4   4   9        0.04        2.52      7.84 o
   5   4   9      603.12      630.52     22.95 o
   6   4   9       74.97      104.78     13.20 o
   7   4   9     4397.31     4584.51     61.50 o
   8   4   9      235.03      236.48     21.42 o
   9   4   9     1701.18     1758.56     69.51 o
  10   4   9        1.32       26.48     24.68 o
 -11   5   9      222.29      248.13     39.62 o
 -10   5   9     5574.60     5993.89    291.18 o
  -9   5   9      374.76      367.23     23.02 o
  -8   5   9     2015.51     1992.81     52.83 o
  -7   5   9        6.58        2.40      6.86 o
  -6   5   9     7448.24     7487.54    180.77 o
  -5   5   9      679.32      670.46     22.20 o
  -4   5   9     5105.45     5314.42     70.49 o
  -3   5   9      171.23      152.12     10.41 o
  -2   5   9    11735.78    11773.30    285.08 o
  -1   5   9      293.97      331.18     13.92 o
   0   5   9    17698.97    16940.54    424.30 o
   1   5   9       77.98       61.05      6.64 o
   2   5   9     3884.79     3697.59    117.87 o
   3   5   9     1004.17     1036.12     25.12 o
   4   5   9     3031.37     3102.01    115.79 o
   5   5   9      207.13      215.47     15.76 o
   6   5   9    17602.85    17818.08    315.59 o
   7   5   9        5.84        1.02      9.50 o
   8   5   9     5593.19     5729.94     82.19 o
   9   5   9       91.67      122.77     32.50 o
  10   5   9     3567.99     3635.10    134.21 o
 -11   6   9      375.40      296.36     33.92 o
 -10   6   9      149.54      161.79     20.85 o
  -9   6   9     1342.21     1272.70     65.67 o
  -8   6   9      129.12      135.85     15.45 o
  -7   6   9     2795.01     2890.11    108.62 o
  -6   6   9       59.40       57.27      9.74 o
  -5   6   9     2848.19     2939.34     58.98 o
  -4   6   9      450.12      454.24     19.22 o
  -3   6   9     2822.66     2470.80    136.06 o
  -2   6   9       55.39       87.46      7.69 o
  -1   6   9     4050.78     3815.71     67.87 o
   0   6   9      285.60      269.88     19.06 o
   1   6   9    11737.28    11572.89    297.59 o
   2   6   9       12.42        8.78      5.71 o
   3   6   9      187.44      204.12      9.79 o
   4   6   9      105.46      123.97     12.61 o
   5   6   9    16529.16    16366.62    397.51 o
   6   6   9      196.02      207.79     16.09 o
   7   6   9     4739.51     4778.77     62.53 o
   8   6   9      220.61      220.68     26.56 o
   9   6   9     3207.67     3101.27    119.16 o
  10   6   9      179.51      215.46     40.92 o
 -11   7   9        0.23      -12.79     16.58 o
 -10   7   9       13.69       44.79     16.62 o
  -9   7   9       18.59       20.98     11.54 o
  -8   7   9       83.10       80.00     13.69 o
  -7   7   9        0.04        0.57      8.39 o
  -6   7   9      107.95       87.44     12.65 o
  -5   7   9       20.74       30.89      9.97 o
  -4   7   9     1232.39     1264.00     25.10 o
  -3   7   9      740.33      764.91     25.15 o
  -2   7   9      121.03      150.55     10.43 o
  -1   7   9       10.46       19.60      6.36 o
   0   7   9       52.49       51.87      7.11 o
   1   7   9      110.01      133.97      8.97 o
   2   7   9       82.36      113.01      8.49 o
   3   7   9      489.94      541.89     16.46 o
   4   7   9      143.51      128.78     12.88 o
   5   7   9       37.12       89.10     15.36 o
   6   7   9      202.18      244.29     16.96 o
   7   7   9        5.69       26.20     16.19 o
   8   7   9      141.75      110.03     21.97 o
   9   7   9        5.74       31.30     22.87 o
  10   7   9       16.98       14.44     22.27 o
 -10   8   9      133.22      151.78     22.40 o
  -9   8   9     3488.49     3634.85    179.12 o
  -8   8   9      479.57      499.40     41.18 o
  -7   8   9     5398.79     5146.31    152.08 o
  -6   8   9     1000.55      948.66     32.31 o
  -5   8   9    10306.22    10373.56    223.49 o
  -4   8   9      151.27      157.02     11.34 o
  -3   8   9    16723.16    16834.71    344.29 o
  -2   8   9       20.58       32.22      6.84 o
  -1   8   9     6523.95     6552.03     84.76 o
   0   8   9      159.67      152.06      9.74 o
   1   8   9    17545.05    17614.76    474.20 o
   2   8   9      194.19      233.79     11.09 o
   3   8   9     1397.77     1543.77     32.97 o
   4   8   9       26.57       36.38      9.87 o
   5   8   9    14348.79    14598.76    352.42 o
   6   8   9       58.24       69.99     15.58 o
   7   8   9     2810.96     2805.02     71.36 o
   8   8   9      338.46      303.33     42.13 o
   9   8   9     5401.83     5344.32    158.89 o
 -10   9   9     2087.42     2018.73    118.77 o
  -9   9   9      227.82      264.18     42.55 o
  -8   9   9     3483.10     3579.37    130.74 o
  -7   9   9      199.55      206.75     19.20 o
  -6   9   9     2561.05     2835.25     54.12 o
  -5   9   9       41.37       69.86     12.02 o
  -4   9   9     7234.02     7459.60    164.23 o
  -3   9   9        1.73       12.49      6.43 o
  -2   9   9     9779.51     9480.66    179.79 o
  -1   9   9     1139.08     1095.29     22.72 o
   0   9   9     9012.06     9161.34    195.65 o
   1   9   9       80.20       89.71      9.66 o
   2   9   9     3868.13     3881.45    112.68 o
   3   9   9      414.23      448.06     16.37 o
   4   9   9    12755.15    12794.34    266.60 o
   5   9   9      212.86      207.35     19.47 o
   6   9   9     7269.24     7092.66    200.01 o
   7   9   9        1.20       -7.09     14.22 o
   8   9   9     5757.25     5500.80    155.27 o
   9   9   9      225.11      239.53     42.13 o
 -10  10   9       19.58       15.40     16.55 o
  -9  10   9      257.95      224.16     23.58 o
  -8  10   9       31.38       31.20     18.51 o
  -7  10   9     1598.03     1519.61     44.13 o
  -6  10   9      279.60      272.47     18.60 o
  -5  10   9      105.38       88.73     11.63 o
  -4  10   9      233.94      233.06     14.63 o
  -3  10   9      112.45      108.88      9.28 o
  -2  10   9       18.86       22.28      7.10 o
  -1  10   9      350.24      420.61     14.39 o
   0  10   9        2.87       14.09      7.57 o
   1  10   9      237.51      230.16     11.94 o
   2  10   9       19.12       36.08      8.72 o
   3  10   9     5883.26     6011.54    109.95 o
   4  10   9        8.34       45.14     10.49 o
   5  10   9      136.88      157.23     18.16 o
   6  10   9       12.98       19.12     14.23 o
   7  10   9      685.82      690.31     56.57 o
   8  10   9      195.78      226.89     39.12 o
   9  10   9      452.91      477.26     54.17 o
 -10  11   9      734.56      628.57     73.42 o
  -9  11   9      151.31      150.96     23.10 o
  -8  11   9      576.84      662.80    106.83 o
  -7  11   9      251.54      215.73     27.43 o
  -6  11   9     5541.99     5203.82     97.73 o
  -5  11   9      340.40      338.12     17.60 o
  -4  11   9     6027.70     6121.23    120.31 o
  -3  11   9       29.74       34.21      9.40 o
  -2  11   9      566.08      552.89     18.71 o
  -1  11   9       14.59       21.94      7.52 o
   0  11   9     5754.96     5696.81    108.01 o
   1  11   9      393.06      386.73     17.61 o
   2  11   9     1879.02     2067.67     37.67 o
   3  11   9      528.97      572.18     21.19 o
   4  11   9     1894.87     1878.31     36.18 o
   5  11   9       93.66       83.73     16.34 o
   6  11   9     1817.68     1866.78     61.67 o
   7  11   9      482.55      496.52     50.55 o
   8  11   9     1084.20     1165.76     77.04 o
   9  11   9      236.57      221.48     42.73 o
 -10  12   9      429.21      449.46     42.33 o
  -9  12   9     2496.40     2710.87    167.15 o
  -8  12   9      589.49      666.01     47.24 o
  -7  12   9     3608.24     3977.30    238.93 o
  -6  12   9        2.98       14.89     10.04 o
  -5  12   9     5187.78     5328.43     87.36 o
  -4  12   9      300.82      268.00     15.84 o
  -3  12   9    14332.79    13851.02    270.43 o
  -2  12   9     1467.73     1494.19     35.43 o
  -1  12   9    10428.54    10384.56    162.59 o
   0  12   9      440.91      402.91     15.34 o
   1  12   9     4385.49     4456.94     81.47 o
   2  12   9      236.42      216.12     13.36 o
   3  12   9     7258.96     7518.20    162.53 o
   4  12   9      201.37      223.80     18.80 o
   5  12   9     5479.22     5484.27    160.99 o
   6  12   9        0.21       -5.42     18.66 o
   7  12   9     4521.10     4282.68    136.02 o
   8  12   9       11.79       23.47     25.28 o
  -9  13   9       67.76       70.13     24.83 o
  -8  13   9     2020.52     2130.37     77.94 o
  -7  13   9      397.75      350.37     33.70 o
  -6  13   9     2716.20     2701.96     59.76 o
  -5  13   9       16.11       27.65     11.33 o
  -4  13   9     2203.53     2354.71     80.49 o
  -3  13   9      179.51      171.57     14.76 o
  -2  13   9      108.48      125.21     11.99 o
  -1  13   9     1202.77     1181.93     25.85 o
   0  13   9      407.70      487.01     20.59 o
   1  13   9       92.26       72.06     11.12 o
   2  13   9     7160.00     7001.91    120.23 o
   3  13   9      231.73      239.06     14.54 o
   4  13   9     6880.40     7010.56    178.75 o
   5  13   9       29.52       25.41     17.77 o
   6  13   9      161.66      152.27     32.50 o
   7  13   9      799.90      796.83     64.40 o
   8  13   9     3650.91     3641.72    134.81 o
  -9  14   9        1.20       -6.02     31.90 o
  -8  14   9        2.01        3.66     19.14 o
  -7  14   9      749.68      762.83     45.48 o
  -6  14   9        4.74        2.63     12.58 o
  -5  14   9        3.82       15.31     10.20 o
  -4  14   9       88.16       94.72     13.56 o
  -3  14   9      154.50      187.08     15.71 o
  -2  14   9      396.43      410.40     25.09 o
  -1  14   9        4.99       18.28      9.79 o
   0  14   9       91.36      105.47     12.60 o
   1  14   9       68.73       92.03     12.10 o
   2  14   9        0.28       16.36      8.94 o
   3  14   9      969.17      933.87     28.34 o
   4  14   9      171.76      190.17     19.34 o
   5  14   9       64.83       53.91     19.66 o
   6  14   9       83.92      100.51     30.09 o
   7  14   9      101.47      122.77     33.70 o
   8  14   9       93.49       92.08     34.30 o
  -8  15   9     2301.78     2560.76    223.88 o
  -7  15   9      202.28      215.78     23.68 o
  -6  15   9     4999.53     4890.02    215.92 o
  -5  15   9       18.42        3.16     11.73 o
  -4  15   9     1635.03     1636.11     70.89 o
  -3  15   9      747.33      680.22     25.93 o
  -2  15   9    22731.06    22847.11    558.59 o
  -1  15   9      304.78      337.11     19.40 o
   0  15   9     2444.97     2474.88     64.07 o
   1  15   9      133.43      165.75     14.62 o
   2  15   9     2724.12     2862.46     84.01 o
   3  15   9       35.82       42.21     12.35 o
   4  15   9     2895.45     2829.89     56.86 o
   5  15   9        4.52      -10.34     16.05 o
   6  15   9     5849.62     5950.37    159.49 o
   7  15   9       21.89       27.68     25.88 o
   8  15   9     3351.95     3360.66    132.40 o
  -8  16   9      370.31      399.39     40.01 o
  -7  16   9     7936.46     8397.66    450.86 o
  -6  16   9       20.06       36.03     19.42 o
  -5  16   9     2014.69     2159.66    120.35 o
  -4  16   9      650.89      616.05     26.56 o
  -3  16   9     3661.09     3571.59     99.37 o
  -2  16   9       54.63       39.09     13.76 o
  -1  16   9     1320.79     1503.57     58.83 o
   0  16   9       19.27       -2.41     12.00 o
   1  16   9     4897.04     4746.75    141.28 o
   2  16   9       55.43       95.05     20.56 o
   3  16   9     7198.58     7578.18    179.12 o
   4  16   9        0.04       -4.81     13.16 o
   5  16   9     3244.73     3118.72    111.94 o
   6  16   9      107.88       80.04     30.09 o
   7  16   9     3195.62     3431.08    129.40 o
  -8  17   9      144.92      188.03     65.00 o
  -7  17   9       26.68       10.88     16.87 o
  -6  17   9      291.39      407.96     42.39 o
  -5  17   9        0.05        7.82     17.14 o
  -4  17   9      563.69      627.90     32.44 o
  -3  17   9       93.30       82.45     16.94 o
  -2  17   9       64.94      160.76     19.71 o
  -1  17   9      127.96      167.66     27.68 o
   0  17   9      917.87      953.74     45.06 o
   1  17   9       60.76       65.50     15.39 o
   2  17   9        0.79       -2.70     12.36 o
   3  17   9        0.64       13.92     12.62 o
   4  17   9      519.00      557.35     36.48 o
   5  17   9       10.74       51.16     26.48 o
   6  17   9      967.67     1023.12     71.02 o
   7  17   9        4.92       37.92     27.68 o
  -7  18   9     1520.07     1227.58     62.34 o
  -6  18   9       36.78       30.95     22.41 o
  -5  18   9      790.08      849.09     49.47 o
  -4  18   9        1.06       22.57     19.52 o
  -3  18   9     5518.00     5152.93    104.68 o
  -2  18   9        2.68       12.32     18.46 o
  -1  18   9     2242.55     2144.09     85.46 o
   0  18   9       51.41       64.88     40.62 o
   1  18   9      701.37      841.20     44.89 o
   2  18   9        1.31       26.15     19.14 o
   3  18   9      903.30      924.39     44.96 o
   4  18   9       61.23       35.94     17.20 o
   5  18   9     1594.83     1660.47     86.66 o
   6  18   9       14.42       15.05     24.68 o
  -6  19   9     6467.85     6999.12    201.62 o
  -5  19   9      151.32      149.34     29.64 o
  -4  19   9     3134.93     3003.81     86.51 o
  -3  19   9        1.99      -16.70     16.70 o
  -2  19   9     4955.58     5219.38    105.96 o
  -1  19   9       48.29       43.36     22.08 o
   0  19   9     1401.39     1354.03    162.20 o
   1  19   9       86.62       99.65     26.78 o
   2  19   9     7447.87     7864.23    286.48 o
   3  19   9        2.03        4.21     24.68 o
   4  19   9     2182.63     2134.20     67.37 o
   5  19   9       28.10       14.44     22.27 o
   6  19   9     3160.46     3497.28    130.60 o
  -6  20   9      100.83       87.15     28.33 o
  -5  20   9      624.37      646.28     47.95 o
  -4  20   9        8.44       -7.83     19.71 o
  -3  20   9       34.21       11.90     22.54 o
  -2  20   9        9.65        3.47     19.66 o
  -1  20   9       94.34      112.25     25.74 o
   0  20   9       78.44       87.26     24.58 o
   1  20   9      704.54      766.93     45.51 o
   2  20   9       13.33       37.61     31.60 o
   3  20   9      209.09      264.21     45.74 o
   4  20   9       15.29       40.92     30.69 o
  -5  21   9        1.40       13.42     23.68 o
  -4  21   9      483.47      499.71    105.02 o
  -3  21   9        2.34        0.22     23.17 o
  -2  21   9      307.05      325.99     36.14 o
  -1  21   9        0.96      -11.94     31.30 o
   0  21   9        8.20        8.24     22.10 o
   1  21   9       15.14       13.64     22.19 o
   2  21   9      248.49      288.04     34.27 o
   3  21   9        9.94       16.85     31.30 o
  -3  22   9     4317.91     4425.18    161.29 o
  -2  22   9        8.13      -12.38     20.03 o
  -1  22   9     1481.36     1390.28    110.14 o
   0  22   9        2.71       10.94     21.67 o
   1  22   9     3761.49     4155.09    238.63 o
   2  22   9       27.51       69.16     25.49 o
   3  22   9     2211.47     2127.50    107.13 o
  -2  23   9      206.62      206.79     33.40 o
  -1  23   9        4.72       29.82     25.73 o
   0  23   9     2184.62     2321.19     80.18 o
   1  23   9        2.94       37.40     25.53 o
 -11   0  10       69.64       50.58     22.51 o
 -10   0  10     3992.86     4003.80    393.00 o
  -9   0  10      633.70      650.69     72.52 o
  -8   0  10     1884.75     1892.66     85.42 o
  -7   0  10      125.13      149.22     16.89 o
  -6   0  10    19616.89    19932.53    659.40 o
  -5   0  10     2187.98     2102.61     79.35 o
  -4   0  10    14689.66    14819.40    338.83 o
  -3   0  10       34.61       29.69      9.14 o
  -2   0  10    21452.53    20231.33    239.75 o
  -1   0  10      493.26      371.81     50.25 o
   0   0  10     9988.52     9404.37    367.27 o
   1   0  10      108.10       75.17      8.61 o
   2   0  10    26930.72    25083.05    727.62 o
   3   0  10      212.02      174.04     19.70 o
   4   0  10     9629.24     9674.45    514.27 o
   5   0  10        1.92        4.03     12.57 o
   6   0  10    13630.69    13729.43    144.80 o
   7   0  10        6.82       12.44     13.69 o
   8   0  10     4937.14     4802.07    133.01 o
   9   0  10      180.41      181.15     34.91 o
  10   0  10     4826.29     4942.29    149.86 o
 -11   1  10     2481.32     2517.52     77.40 o
 -10   1  10      102.63       98.05     16.46 o
  -9   1  10      598.35      605.55     24.42 o
  -8   1  10        9.95       20.06      8.32 o
  -7   1  10      187.59      190.54     12.81 o
  -6   1  10        0.84        1.33      6.90 o
  -5   1  10     2155.33     2149.19     31.20 o
  -4   1  10       36.48       28.58      6.73 o
  -3   1  10     5702.06     5758.65     63.70 o
  -2   1  10      267.42      238.72     10.79 o
  -1   1  10     3813.12     3221.90    135.40 o
   0   1  10        3.93        4.52      4.67 o
   1   1  10     2275.96     2177.83     53.62 o
   2   1  10      967.61      841.98     24.29 o
   3   1  10     8989.46     8305.43    225.42 o
   4   1  10      465.81      486.65     20.83 o
   5   1  10     6368.07     6268.60     75.75 o
   6   1  10       54.71       83.62     12.93 o
   7   1  10     2292.52     2299.69     64.63 o
   8   1  10      113.04      117.21     20.37 o
   9   1  10     1219.18     1272.42     53.40 o
  10   1  10       12.68       40.38     18.49 o
 -11   2  10       17.93       40.17     18.33 o
 -10   2  10      687.84      736.70     38.93 o
  -9   2  10      184.53      191.32     21.73 o
  -8   2  10      350.14      368.79     17.35 o
  -7   2  10       69.09       65.75      9.70 o
  -6   2  10      139.69      109.38     10.29 o
  -5   2  10      165.48      165.87     10.92 o
  -4   2  10     1097.82     1104.36     21.71 o
  -3   2  10      209.09      194.62     10.59 o
  -2   2  10     4040.96     3880.02     57.24 o
  -1   2  10       35.60       24.64     10.06 o
   0   2  10     3269.17     3181.81     84.86 o
   1   2  10       83.47       86.96      6.53 o
   2   2  10      195.40      208.77     10.81 o
   3   2  10        1.49       34.45     10.21 o
   4   2  10     1699.89     1664.35     50.89 o
   5   2  10       71.39      112.85     13.27 o
   6   2  10     1904.88     1915.33     39.84 o
   7   2  10       61.38       96.62     14.13 o
   8   2  10     1060.56     1112.10     46.60 o
   9   2  10      301.96      263.64     28.30 o
  10   2  10       90.90       71.76     20.56 o
 -11   3  10      522.31      475.14     43.91 o
 -10   3  10      139.61      168.58     19.11 o
  -9   3  10     2807.05     2878.63    102.13 o
  -8   3  10      745.43      777.53     23.30 o
  -7   3  10     5522.95     5702.62    197.39 o
  -6   3  10      119.68      116.22     10.45 o
  -5   3  10     8627.72     8250.27    168.63 o
  -4   3  10      283.32      269.48     12.24 o
  -3   3  10    13410.22    13080.71    122.38 o
  -2   3  10      236.81      231.46     10.94 o
  -1   3  10    11370.71     9421.33    576.81 o
   0   3  10       79.92       71.58      6.89 o
   1   3  10    13813.24    13821.24    445.94 o
   2   3  10      197.19      234.32     12.00 o
   3   3  10     8891.75     8716.50    220.64 o
   4   3  10       31.73       25.35     10.15 o
   5   3  10     9317.46     9333.09    180.77 o
   6   3  10       24.94       19.53     10.61 o
   7   3  10     6969.42     7008.04     93.12 o
   8   3  10       61.61       56.03     16.10 o
   9   3  10     3302.21     3309.30    155.58 o
  10   3  10       83.86       81.25     30.69 o
 -11   4  10      242.70      304.80     32.97 o
 -10   4  10     4168.37     4605.00    207.53 o
  -9   4  10      316.38      321.32     21.84 o
  -8   4  10     2207.73     2255.64     76.14 o
  -7   4  10      268.17      264.67     14.66 o
  -6   4  10     5892.29     6094.18    105.73 o
  -5   4  10        6.02        1.67      6.02 o
  -4   4  10     4132.61     3885.07     69.19 o
  -3   4  10      224.28      223.34     11.29 o
  -2   4  10    22309.51    21689.56    173.34 o
  -1   4  10      266.89      239.22     12.35 o
   0   4  10     3575.04     3313.72     87.39 o
   1   4  10      188.76      165.48     10.77 o
   2   4  10    14963.89    14646.94    289.16 o
   3   4  10        3.62        6.45      8.53 o
   4   4  10     5990.64     5907.24    125.87 o
   5   4  10      300.30      309.38     18.39 o
   6   4  10     8286.43     8288.01    127.87 o
   7   4  10      373.10      336.18     20.83 o
   8   4  10     1733.45     1881.69     60.08 o
   9   4  10       81.66       66.89     18.93 o
  10   4  10     1749.62     1733.90     95.09 o
 -11   5  10        0.34       23.31     19.61 o
 -10   5  10       19.98       20.75     12.81 o
  -9   5  10       37.52       41.86     12.88 o
  -8   5  10        1.16        2.61     10.19 o
  -7   5  10       38.00       52.77      9.30 o
  -6   5  10       18.31       18.48      7.54 o
  -5   5  10      208.70      245.68     12.86 o
  -4   5  10       42.92       25.87      6.87 o
  -3   5  10       18.51       25.31      8.01 o
  -2   5  10      158.56      144.02     10.60 o
  -1   5  10      634.48      628.49     17.73 o
   0   5  10       48.30       54.51      8.38 o
   1   5  10     1384.88     1310.71     37.50 o
   2   5  10        2.17       26.31      7.88 o
   3   5  10     2093.54     1983.06     42.39 o
   4   5  10      104.19      136.11     13.66 o
   5   5  10      287.82      325.43     18.72 o
   6   5  10        8.69       37.99     11.06 o
   7   5  10       27.80       51.88     13.55 o
   8   5  10       30.91       40.45     15.53 o
   9   5  10      411.39      350.87     45.74 o
  10   5  10        9.69       16.25     23.47 o
 -11   6  10      279.69      305.53     36.29 o
 -10   6  10      340.92      326.69     23.98 o
  -9   6  10       29.90       26.65     12.84 o
  -8   6  10     1255.31     1333.39     54.29 o
  -7   6  10      367.88      397.33     25.81 o
  -6   6  10     2791.16     2799.46     47.51 o
  -5   6  10        2.44       -4.61      6.72 o
  -4   6  10     1808.02     1704.03     39.77 o
  -3   6  10      219.08      237.20     13.08 o
  -2   6  10     7738.67     7263.09    137.87 o
  -1   6  10        0.26       21.68      7.53 o
   0   6  10     2454.69     2325.27     76.55 o
   1   6  10        7.93       27.83      6.54 o
   2   6  10     3723.42     3806.28     85.05 o
   3   6  10        9.40       17.89      9.32 o
   4   6  10     3831.59     3892.90     96.45 o
   5   6  10      313.24      355.91     22.74 o
   6   6  10     3726.29     3750.55     96.94 o
   7   6  10        0.25       14.57     11.94 o
   8   6  10     2751.86     2690.58     75.10 o
   9   6  10      113.97      151.66     34.91 o
 -10   7  10      370.88      391.34     51.39 o
  -9   7  10     3207.10     3303.96    183.03 o
  -8   7  10      488.27      502.64     42.83 o
  -7   7  10    11095.67    10949.65    329.59 o
  -6   7  10      395.47      321.34     19.12 o
  -5   7  10     7137.58     7022.75    150.19 o
  -4   7  10      388.55      393.24     19.64 o
  -3   7  10    15244.11    14710.30    322.92 o
  -2   7  10       46.63       42.45      7.42 o
  -1   7  10    19408.16    18851.65    441.41 o
   0   7  10       65.43       84.57      8.39 o
   1   7  10    20128.77    20002.11    475.28 o
   2   7  10      146.78      151.16      9.64 o
   3   7  10     8645.76     8417.07    148.02 o
   4   7  10      238.13      247.45     16.66 o
   5   7  10    15411.52    15465.42    376.32 o
   6   7  10      625.80      563.20     24.12 o
   7   7  10     5093.57     4978.40     95.76 o
   8   7  10       41.94       27.70     18.82 o
   9   7  10     5054.14     5073.49    156.48 o
 -10   8  10      862.75      916.71     48.77 o
  -9   8  10      184.15      173.84     19.72 o
  -8   8  10     1987.80     1981.46     92.72 o
  -7   8  10      133.82      123.68     15.49 o
  -6   8  10     1288.87     1482.82     36.15 o
  -5   8  10      491.96      459.66     18.40 o
  -4   8  10     1308.19     1274.69     28.23 o
  -3   8  10       75.33       76.56     10.09 o
  -2   8  10     4439.32     4320.90     74.06 o
  -1   8  10       95.12       88.33      8.68 o
   0   8  10    11048.68    11057.90    267.31 o
   1   8  10       15.84       25.53      7.99 o
   2   8  10     3476.92     3327.70     94.31 o
   3   8  10       21.19       36.32      9.32 o
   4   8  10     4042.92     4145.20    116.49 o
   5   8  10       67.70      110.47     13.81 o
   6   8  10     2660.06     2704.79     65.36 o
   7   8  10      177.47      195.52     25.19 o
   8   8  10     1125.14      999.05     70.42 o
   9   8  10       99.73      108.33     34.30 o
 -10   9  10        4.62      -13.76     15.89 o
  -9   9  10        1.50        8.40     13.73 o
  -8   9  10       64.22       78.50     14.76 o
  -7   9  10      584.14      655.19     31.94 o
  -6   9  10       20.37       11.87     11.21 o
  -5   9  10      227.12      227.89     17.11 o
  -4   9  10        5.74       14.25      7.77 o
  -3   9  10     4665.75     4377.72     66.52 o
  -2   9  10      395.92      396.36     14.72 o
  -1   9  10       28.28       52.88      8.73 o
   0   9  10        3.96       19.84      7.40 o
   1   9  10      462.77      474.15     17.21 o
   2   9  10      156.12      193.78     11.46 o
   3   9  10      230.29      241.15     14.09 o
   4   9  10        0.24       22.49     10.16 o
   5   9  10     2751.82     2685.46     54.31 o
   6   9  10        8.77       15.09     13.77 o
   7   9  10       56.88       63.79     20.68 o
   8   9  10      176.53      211.25     39.12 o
   9   9  10     2143.93     2116.66    104.72 o
 -10  10  10     3075.20     2877.65    186.87 o
  -9  10  10      186.60      207.23     23.86 o
  -8  10  10     1090.36     1021.88     97.73 o
  -7  10  10       77.47       92.69     17.91 o
  -6  10  10     8275.08     8105.29    174.00 o
  -5  10  10      114.51      135.95     14.84 o
  -4  10  10     5762.33     5548.08    123.70 o
  -3  10  10      276.48      259.04     13.00 o
  -2  10  10     7136.60     6644.19    132.96 o
  -1  10  10       62.89       78.26     10.23 o
   0  10  10     5066.36     5248.90    133.82 o
   1  10  10      580.77      542.88     20.14 o
   2  10  10    10379.83    10703.10    228.82 o
   3  10  10      124.90      116.36     11.59 o
   4  10  10    12806.22    12692.52    162.08 o
   5  10  10       39.95       49.90     14.29 o
   6  10  10     4135.53     4053.72     83.80 o
   7  10  10        8.60       12.04     19.86 o
   8  10  10     4766.79     4830.95    151.06 o
   9  10  10        2.62       13.24     24.68 o
 -10  11  10       83.04       27.65     21.50 o
  -9  11  10     2181.38     2150.48    113.51 o
  -8  11  10       42.44       47.86     20.37 o
  -7  11  10     1083.02     1098.63     50.64 o
  -6  11  10      260.52      215.23     21.75 o
  -5  11  10     2570.92     2484.37     75.40 o
  -4  11  10      487.82      513.98     20.46 o
  -3  11  10     6157.91     6331.39    117.97 o
  -2  11  10      246.51      283.96     15.33 o
  -1  11  10     4032.67     3894.09     70.43 o
   0  11  10       13.62       11.86      8.43 o
   1  11  10     6562.33     6762.67    161.53 o
   2  11  10       18.28       21.54      9.65 o
   3  11  10     5795.41     5612.20     71.99 o
   4  11  10       62.32       58.98     14.22 o
   5  11  10     4392.02     4519.10     70.64 o
   6  11  10       96.22      102.31     28.89 o
   7  11  10     2108.88     2212.96    100.51 o
   8  11  10      309.32      261.80     43.33 o
  -9  12  10       34.33       31.51     16.83 o
  -8  12  10      413.04      448.29     58.98 o
  -7  12  10       29.68       11.60     17.47 o
  -6  12  10      581.17      565.90     37.66 o
  -5  12  10      149.70      163.68     14.44 o
  -4  12  10      758.50      701.41     26.93 o
  -3  12  10      100.10       95.02     12.20 o
  -2  12  10     3374.13     3440.61     68.06 o
  -1  12  10      675.10      658.81     20.75 o
   0  12  10     1322.13     1263.00     31.20 o
   1  12  10        4.72       31.51     10.06 o
   2  12  10      715.31      796.34     22.52 o
   3  12  10        1.32       15.27     11.54 o
   4  12  10      527.00      528.44     26.80 o
   5  12  10        3.91       22.14     17.20 o
   6  12  10       92.43      135.41     31.90 o
   7  12  10       67.58       87.27     30.09 o
   8  12  10       34.00       45.74     28.29 o
  -9  13  10     2252.46     2268.83    142.26 o
  -8  13  10       99.47      153.95     28.24 o
  -7  13  10     1335.15     1495.51     80.04 o
  -6  13  10       30.39       28.99     17.99 o
  -5  13  10     2324.85     2382.68     50.04 o
  -4  13  10      208.03      228.45     15.67 o
  -3  13  10     2048.41     2005.68     60.39 o
  -2  13  10      148.02      137.49     12.82 o
  -1  13  10      726.74      670.92     21.26 o
   0  13  10      386.06      436.94     21.72 o
   1  13  10     2125.93     2265.42     45.81 o
   2  13  10       46.24       74.61     10.70 o
   3  13  10     2087.44     2179.13     48.97 o
   4  13  10        2.94       -2.63     14.13 o
   5  13  10     2890.41     2886.48    146.55 o
   6  13  10       50.18       57.17     26.48 o
   7  13  10      742.40      799.84     64.40 o
   8  13  10        2.18       50.55     28.89 o
  -9  14  10       22.46      -24.68     34.30 o
  -8  14  10     2758.66     2854.40    334.62 o
  -7  14  10      384.23      441.93     95.69 o
  -6  14  10     2518.19     2558.06     90.56 o
  -5  14  10       21.31       21.62     13.23 o
  -4  14  10     5267.91     5268.49    111.45 o
  -3  14  10       34.15       39.24     10.55 o
  -2  14  10     8512.95     8878.80    121.82 o
  -1  14  10       43.27       39.42     11.18 o
   0  14  10     6503.35     6872.39     72.10 o
   1  14  10      196.74      249.16     16.44 o
   2  14  10     8237.39     8361.48    221.94 o
   3  14  10        5.20        2.73     12.10 o
   4  14  10     4301.26     4510.38     89.32 o
   5  14  10        0.42      -16.70     34.91 o
   6  14  10     5659.98     5405.71    152.87 o
   7  14  10      345.80      291.29     45.14 o
   8  14  10     4757.73     4444.57    152.87 o
  -8  15  10      172.20      203.34     37.61 o
  -7  15  10     1450.62     1772.25     67.56 o
  -6  15  10        0.69       16.93     14.22 o
  -5  15  10      208.70      182.41     20.56 o
  -4  15  10       18.46        8.66     10.80 o
  -3  15  10      955.21     1094.28     36.36 o
  -2  15  10      894.65      780.07     32.72 o
  -1  15  10       29.09       65.07     12.64 o
   0  15  10      334.48      415.30     20.99 o
   1  15  10     6002.98     6414.16     67.91 o
   2  15  10      193.13      248.12     21.03 o
   3  15  10     2097.26     2126.30     60.41 o
   4  15  10       83.67       72.56     21.26 o
   5  15  10     1627.04     1733.29     86.66 o
   6  15  10       49.68      126.99     33.10 o
   7  15  10      107.60      111.34     34.30 o
  -8  16  10      855.89     1084.92     86.06 o
  -7  16  10       22.98       41.09     39.72 o
  -6  16  10     1495.84     1507.10     70.38 o
  -5  16  10      158.46      184.72     25.69 o
  -4  16  10      417.80      458.28     28.93 o
  -3  16  10        0.04       -2.96     11.84 o
  -2  16  10     1197.86     1106.72     44.56 o
  -1  16  10      203.32      217.37     19.93 o
   0  16  10       56.78       51.76     14.94 o
   1  16  10       12.45       46.90     15.00 o
   2  16  10     1398.13     1424.16     41.68 o
   3  16  10        7.48        3.31     14.88 o
   4  16  10       49.32       36.71     23.47 o
   5  16  10      252.07      220.27     37.92 o
   6  16  10     1227.42     1257.24     78.84 o
   7  16  10       63.54       84.86     33.70 o
  -7  17  10     3750.55     3877.81    132.53 o
  -6  17  10      626.17      698.73     47.95 o
  -5  17  10     2797.72     2670.86     96.60 o
  -4  17  10      292.75      283.05     31.46 o
  -3  17  10     4744.85     4897.68    115.17 o
  -2  17  10       30.36       24.51     14.15 o
  -1  17  10     6049.78     6316.70    309.65 o
   0  17  10       64.34       75.70     20.68 o
   1  17  10     8791.48     8963.25    207.83 o
   2  17  10       42.69       40.60     15.10 o
   3  17  10     1898.40     1960.63     61.49 o
   4  17  10       72.07       48.15     24.07 o
   5  17  10     5028.01     4900.77    145.64 o
   6  17  10      510.27      405.04     49.95 o
  -7  18  10      234.81      204.38     34.27 o
  -6  18  10     3221.79     3443.11    109.53 o
  -5  18  10       43.90       33.12     24.98 o
  -4  18  10      252.14      290.86     41.23 o
  -3  18  10      142.71       72.16     22.99 o
  -2  18  10     2013.12     1964.51    123.68 o
  -1  18  10       60.59       39.13     20.05 o
   0  18  10     4205.46     4426.45    167.31 o
   1  18  10       42.32       10.68     19.38 o
   2  18  10     4284.85     4056.39    126.39 o
   3  18  10      381.59      310.50     30.07 o
   4  18  10     1882.03     2004.12     91.48 o
   5  18  10       79.10       54.77     28.89 o
   6  18  10     2755.80     2719.10    116.76 o
  -6  19  10       62.08       33.53     24.55 o
  -5  19  10       27.51       27.83     22.69 o
  -4  19  10      133.98      169.57     29.71 o
  -3  19  10     1069.90     1019.69     53.87 o
  -2  19  10       34.30       80.32     24.83 o
  -1  19  10      634.87      565.44     41.41 o
   0  19  10        8.58       30.92     22.27 o
   1  19  10       74.48       45.84     22.62 o
   2  19  10        0.24        2.41     30.09 o
   3  19  10       44.98       55.37     31.90 o
   4  19  10        4.90      -11.43     20.46 o
   5  19  10       41.84       55.97     28.29 o
  -5  20  10      176.49      202.70     33.16 o
  -4  20  10     1562.28     1481.19     66.75 o
  -3  20  10       62.02       65.99     31.90 o
  -2  20  10     1190.32     1261.12     59.36 o
  -1  20  10      371.85      333.93     51.76 o
   0  20  10      926.72      853.21     48.99 o
   1  20  10       22.97       30.95     23.12 o
   2  20  10     2221.77     2278.56    105.32 o
  -4  21  10       13.27      -14.96     19.28 o
  -3  21  10      806.05      733.65     56.27 o
  -2  21  10       10.95        7.40     30.99 o
  -1  21  10     3236.50     3469.58     92.70 o
   0  21  10       14.03        5.02     20.80 o
   1  21  10     3226.86     3217.14     86.76 o
   2  21  10       17.31      -19.86     28.29 o
   3  21  10     4156.74     4413.28    144.44 o
  -3  22  10      120.32      119.00     30.16 o
  -2  22  10      213.74      147.45     30.21 o
  -1  22  10       12.56       37.66     24.33 o
   0  22  10      501.23      468.94     53.86 o
   1  22  10       70.82       81.71     26.47 o
   2  22  10      926.22     1068.86     83.66 o
 -11   1  11      407.35      428.30     40.81 o
 -10   1  11     3103.22     3308.25    139.08 o
  -9   1  11      126.06      141.26     17.08 o
  -8   1  11     1722.05     1711.02     42.62 o
  -7   1  11      488.33      468.58     18.66 o
  -6   1  11    10920.24    10905.15    201.82 o
  -5   1  11      300.59      280.17     14.13 o
  -4   1  11     6613.31     6468.09     66.10 o
  -3   1  11      163.38      179.60     10.78 o
  -2   1  11    21630.17    20816.77    239.36 o
  -1   1  11       73.85       71.99      7.41 o
   0   1  11     2737.01     2603.06     98.39 o
   1   1  11       90.67       77.10      6.73 o
   2   1  11    17777.59    16986.98    221.08 o
   3   1  11       41.87       46.70     11.70 o
   4   1  11     2194.86     2068.24     39.87 o
   5   1  11      643.55      609.98     24.50 o
   6   1  11     6649.82     6658.87     81.22 o
   7   1  11        3.58       -4.48     10.87 o
   8   1  11     1184.82     1177.36     49.58 o
   9   1  11       32.10       18.75     15.00 o
  10   1  11     2304.22     2399.77     76.60 o
 -11   2  11     1291.56     1294.10     51.07 o
 -10   2  11      217.27      239.60     21.57 o
  -9   2  11     3400.71     3531.75    130.21 o
  -8   2  11      684.62      653.22     30.67 o
  -7   2  11     5330.00     5289.54    162.07 o
  -6   2  11        3.22       12.52      7.39 o
  -5   2  11    14701.80    14807.50    169.30 o
  -4   2  11     1034.61      998.64     21.82 o
  -3   2  11    21020.03    20334.17    140.30 o
  -2   2  11      233.75      224.14     11.41 o
  -1   2  11     8622.89     7499.83    477.69 o
   0   2  11      193.26      197.89      9.79 o
   1   2  11    14685.99    14713.94    456.46 o
   2   2  11      137.66      117.06     13.59 o
   3   2  11    11454.21    11007.54    176.71 o
   4   2  11      181.93      196.47     16.09 o
   5   2  11     8200.44     8152.36     78.12 o
   6   2  11      124.26      146.43     15.69 o
   7   2  11     2945.37     2903.35     59.89 o
   8   2  11       45.00       23.92     15.30 o
   9   2  11     1905.09     1960.40     66.12 o
  10   2  11       48.77       43.37     19.79 o
 -11   3  11       26.22       31.92     24.97 o
 -10   3  11     1554.80     1710.98     47.23 o
  -9   3  11      113.21      147.44     17.48 o
  -8   3  11       14.43       25.30      9.56 o
  -7   3  11       32.36       22.91      8.52 o
  -6   3  11     1523.74     1444.32     31.55 o
  -5   3  11      145.88      152.83     11.45 o
  -4   3  11     3277.05     3178.31     37.24 o
  -3   3  11       41.33       32.03      7.22 o
  -2   3  11     2193.27     2142.62     28.44 o
  -1   3  11      209.84      134.40     29.91 o
   0   3  11     2286.52     2116.18     53.94 o
   1   3  11      624.46      609.36     16.87 o
   2   3  11      392.84      465.41     20.28 o
   3   3  11      215.25      206.83     15.70 o
   4   3  11      660.12      612.35     23.69 o
   5   3  11      284.44      314.19     19.34 o
   6   3  11       12.48       23.56     11.25 o
   7   3  11       15.36       28.47     13.08 o
   8   3  11       91.89       95.98     20.18 o
   9   3  11       24.06       32.50     16.17 o
  10   3  11      326.09      361.10     50.55 o
 -10   4  11       31.12       54.60     15.43 o
  -9   4  11      284.21      318.78     30.75 o
  -8   4  11       43.95       42.67     10.87 o
  -7   4  11     4048.06     3831.47     99.11 o
  -6   4  11      519.58      557.83     19.04 o
  -5   4  11      179.68      195.11     12.24 o
  -4   4  11        2.27        6.56      6.41 o
  -3   4  11     1457.27     1482.40     25.26 o
  -2   4  11      263.46      240.12     11.71 o
  -1   4  11     2899.08     2516.71    111.48 o
   0   4  11       33.85       32.03      6.58 o
   1   4  11     3829.60     3810.29    118.93 o
   2   4  11       37.73       53.68     11.74 o
   3   4  11       36.89       42.72     11.29 o
   4   4  11        4.28        6.43     10.22 o
   5   4  11     3134.55     3129.81     70.44 o
   6   4  11       85.93       87.01     13.82 o
   7   4  11     1426.11     1465.14     43.90 o
   8   4  11       31.42       35.11     15.68 o
   9   4  11     1042.02     1028.54     72.22 o
  10   4  11        5.44       26.48     25.28 o
 -10   5  11      922.08      905.11     60.46 o
  -9   5  11      237.45      248.85     20.89 o
  -8   5  11     4267.87     4266.80    115.69 o
  -7   5  11       15.18       22.75      8.67 o
  -6   5  11     8008.89     7973.24    187.50 o
  -5   5  11      939.31      929.69     23.89 o
  -4   5  11     5678.28     5379.69     72.09 o
  -3   5  11        3.85       18.17      6.66 o
  -2   5  11     8687.40     8463.14    102.12 o
  -1   5  11       22.57       16.95      7.81 o
   0   5  11    12024.16    11226.59    192.94 o
   1   5  11       99.13      111.26     10.36 o
   2   5  11     4991.14     4775.98     88.00 o
   3   5  11       10.69       19.37     10.13 o
   4   5  11     6111.59     6002.93    146.55 o
   5   5  11      214.18      211.26     17.04 o
   6   5  11     6767.41     6751.19    113.12 o
   7   5  11      397.82      394.27     25.41 o
   8   5  11     2509.02     2536.93     70.15 o
   9   5  11      181.38      182.96     37.31 o
 -10   6  11       66.97       83.90     17.01 o
  -9   6  11     2066.64     2079.73     59.42 o
  -8   6  11       45.21       46.05     13.59 o
  -7   6  11     3960.65     3859.22    181.03 o
  -6   6  11      385.77      434.21     17.77 o
  -5   6  11     5266.74     5245.45     93.53 o
  -4   6  11      224.02      232.06     12.54 o
  -3   6  11     6060.80     5753.51    101.73 o
  -2   6  11      191.70      198.67     12.48 o
  -1   6  11    16731.11    16432.61    385.36 o
   0   6  11      626.05      579.48     21.78 o
   1   6  11     9161.43     8875.84    218.34 o
   2   6  11        4.93       22.43      8.75 o
   3   6  11     2863.26     2736.93     71.47 o
   4   6  11       16.96       22.29     10.36 o
   5   6  11     4236.59     4231.56    103.82 o
   6   6  11       74.65       82.35     14.17 o
   7   6  11     2915.68     2840.45     58.98 o
   8   6  11       12.18       -0.60     18.66 o
   9   6  11     2008.16     2063.10    102.31 o
 -10   7  11        5.05       14.48     12.93 o
  -9   7  11        8.37       -7.12     11.21 o
  -8   7  11       20.72       26.39     13.20 o
  -7   7  11       76.49       84.65     14.54 o
  -6   7  11      253.59      231.96     15.83 o
  -5   7  11      103.56      120.72     12.60 o
  -4   7  11      596.15      635.19     37.01 o
  -3   7  11       22.14       29.88     10.43 o
  -2   7  11        2.55       20.89      8.25 o
  -1   7  11       22.21       34.61      8.80 o
   0   7  11        0.54       16.44      7.79 o
   1   7  11        0.32       29.44      7.46 o
   2   7  11        6.60       40.41      9.81 o
   3   7  11       12.79       35.38     11.41 o
   4   7  11      393.95      397.57     22.08 o
   5   7  11        1.71       26.61     11.29 o
   6   7  11      196.20      210.19     17.65 o
   7   7  11        0.04       19.85     17.50 o
   8   7  11      177.14      178.75     36.11 o
   9   7  11      103.50      109.53     34.91 o
 -10   8  11      345.38      394.25     43.33 o
  -9   8  11     2004.57     1962.54     84.87 o
  -8   8  11       67.73       78.44     15.05 o
  -7   8  11     1832.86     1813.27     87.56 o
  -6   8  11      238.33      269.50     19.31 o
  -5   8  11     8583.35     8238.08    235.53 o
  -4   8  11      412.87      381.09     20.49 o
  -3   8  11     9068.20     8809.53    307.39 o
  -2   8  11       10.94        9.40      7.90 o
  -1   8  11     3234.22     3092.37     84.69 o
   0   8  11        0.32        7.33      7.51 o
   1   8  11     9112.93     9418.11    232.64 o
   2   8  11       68.86      103.86     11.39 o
   3   8  11     3124.10     3013.18     62.87 o
   4   8  11      258.86      246.68     17.50 o
   5   8  11     6335.25     6405.57    207.85 o
   6   8  11       91.25      104.81     21.10 o
   7   8  11     1689.77     1707.35     60.13 o
   8   8  11      193.67      207.03     38.52 o
   9   8  11     2978.02     2912.29    123.98 o
 -10   9  11     3156.40     3159.35     93.82 o
  -9   9  11      159.80      178.70     23.52 o
  -8   9  11     1963.80     1946.49     97.81 o
  -7   9  11      378.16      387.34     23.30 o
  -6   9  11     7556.86     7552.33    159.92 o
  -5   9  11       44.00       34.38     11.86 o
  -4   9  11    11705.59    11086.45    251.23 o
  -3   9  11      444.90      468.00     21.42 o
  -2   9  11     9649.49     9950.32    165.49 o
  -1   9  11        9.18        7.94      7.94 o
   0   9  11     8261.30     8292.51    222.36 o
   1   9  11       25.79       28.64      9.10 o
   2   9  11    12056.80    11882.31    154.02 o
   3   9  11      276.87      275.63     17.81 o
   4   9  11     6306.36     6375.02    146.45 o
   5   9  11        1.23       17.52     15.73 o
   6   9  11     4388.17     4372.66     89.49 o
   7   9  11        0.48        8.43     20.46 o
   8   9  11     3372.23     3231.87    124.58 o
  -9  10  11       35.09       82.75     32.41 o
  -8  10  11       46.02       54.21     16.37 o
  -7  10  11      689.49      617.19     39.22 o
  -6  10  11       47.17       52.88     16.37 o
  -5  10  11       58.00       45.77     12.15 o
  -4  10  11        0.15        1.60     10.17 o
  -3  10  11     1476.50     1395.17     30.16 o
  -2  10  11      202.06      223.28     12.56 o
  -1  10  11      746.60      749.13     24.33 o
   0  10  11       13.12       21.24      7.93 o
   1  10  11     1541.00     1607.29     52.16 o
   2  10  11       15.27       43.18     11.27 o
   3  10  11       41.99       61.34     15.31 o
   4  10  11      119.18      134.68     18.24 o
   5  10  11      153.28      169.08     20.33 o
   6  10  11        0.02       36.89     17.90 o
   7  10  11       58.35       55.97     27.08 o
   8  10  11      140.20      123.38     34.30 o
  -9  11  11       30.93       28.80     16.65 o
  -8  11  11      300.58      335.91     38.46 o
  -7  11  11      166.37      194.71     28.05 o
  -6  11  11     2436.09     2489.90    144.57 o
  -5  11  11       45.87       33.95     12.33 o
  -4  11  11     2355.17     2165.57     42.69 o
  -3  11  11       18.76       38.89     10.28 o
  -2  11  11     5795.11     5942.13    116.74 o
  -1  11  11      226.20      231.08     14.07 o
   0  11  11      797.01      820.21     26.17 o
   1  11  11        2.42       17.82      8.25 o
   2  11  11     4881.50     4926.89    147.05 o
   3  11  11      721.74      752.08     30.73 o
   4  11  11      586.44      584.08     28.94 o
   5  11  11       26.52       26.36     14.84 o
   6  11  11     3959.86     3896.30    128.19 o
   7  11  11        4.44        5.42     20.46 o
   8  11  11      806.53      725.21     65.00 o
  -9  12  11     1835.91     1917.97     98.43 o
  -8  12  11      275.96      250.06     50.86 o
  -7  12  11     2600.32     2673.88    255.48 o
  -6  12  11      364.08      381.90     43.93 o
  -5  12  11     6612.34     6669.84    242.80 o
  -4  12  11        6.50       -8.22      8.22 o
  -3  12  11     9675.14     9636.39    131.49 o
  -2  12  11       77.72       92.87     11.64 o
  -1  12  11     2684.59     2727.36     39.16 o
   0  12  11      146.52      160.00     13.11 o
   1  12  11     5541.91     5553.42    103.30 o
   2  12  11       95.08      108.04     16.03 o
   3  12  11     6809.75     6863.02    153.97 o
   4  12  11        7.97        7.18     12.26 o
   5  12  11     4891.94     5074.07     99.16 o
   6  12  11      140.81      155.88     34.91 o
   7  12  11     1151.23     1103.17     76.43 o
   8  12  11      609.09      562.72     58.98 o
  -9  13  11       99.41      107.67     27.58 o
  -8  13  11     1138.60     1240.48    111.04 o
  -7  13  11      377.65      448.68     37.81 o
  -6  13  11     1433.41     1453.69     86.97 o
  -5  13  11       54.69       62.06     15.95 o
  -4  13  11     2785.18     2765.78     71.72 o
  -3  13  11      292.09      295.43     17.19 o
  -2  13  11     9836.53    10079.38    117.04 o
  -1  13  11      147.09      166.94     13.73 o
   0  13  11     4174.65     4311.16    110.73 o
   1  13  11       87.45      142.89     14.27 o
   2  13  11     3489.85     3831.51     88.61 o
   3  13  11      404.87      454.15     33.00 o
   4  13  11     2098.97     2113.03     77.34 o
   5  13  11       19.73       29.49     22.87 o
   6  13  11      185.33      185.37     37.31 o
   7  13  11      403.50      393.60     50.55 o
  -8  14  11        2.45       11.32     20.05 o
  -7  14  11      107.07      131.81     36.11 o
  -6  14  11        0.19       -6.89     27.68 o
  -5  14  11       50.45       53.59     16.26 o
  -4  14  11        1.20        7.03     10.49 o
  -3  14  11        2.74       16.72     10.40 o
  -2  14  11      461.04      486.68     21.19 o
  -1  14  11      150.76      178.74     15.92 o
   0  14  11       89.62      171.10     15.22 o
   1  14  11      391.00      469.91     21.93 o
   2  14  11       10.53       33.66     12.90 o
   3  14  11       38.52       45.57     19.35 o
   4  14  11       48.26       29.16     31.60 o
   5  14  11      299.63      290.09     42.13 o
   6  14  11       29.68       72.22     28.89 o
   7  14  11     1866.31     1875.93     98.70 o
  -8  15  11      702.65      603.35     68.31 o
  -7  15  11       88.56       95.31     26.11 o
  -6  15  11     4667.71     4840.64    188.82 o
  -5  15  11       82.99       78.23     17.45 o
  -4  15  11     1273.75     1212.95     53.11 o
  -3  15  11      231.82      272.60     22.93 o
  -2  15  11     6086.48     6402.39     85.89 o
  -1  15  11      210.67      263.01     18.63 o
   0  15  11     1301.22     1285.49     33.46 o
   1  15  11        6.03       10.61     10.15 o
   2  15  11     6974.33     6960.99    106.16 o
   3  15  11       23.40       31.30     24.07 o
   4  15  11     2071.26     2103.68     65.96 o
   5  15  11        5.99       20.46     22.87 o
   6  15  11     4739.21     4839.38    151.06 o
   7  15  11      591.34      484.48     57.78 o
  -7  16  11     2267.86     2360.78    212.15 o
  -6  16  11      119.63      120.05     21.54 o
  -5  16  11     2652.92     2753.58    120.90 o
  -4  16  11       96.22      117.66     24.64 o
  -3  16  11     3303.44     3319.57    109.90 o
  -2  16  11      744.89      713.48     33.06 o
  -1  16  11    12233.51    12536.41    323.83 o
   0  16  11      116.78      184.64     31.32 o
   1  16  11     4988.83     5517.19    175.36 o
   2  16  11        7.24       23.41     17.78 o
   3  16  11     3744.15     3756.67    119.16 o
   4  16  11       35.09       18.06     23.47 o
   5  16  11     2884.86     2988.13    116.15 o
   6  16  11        1.05       19.86     26.48 o
  -7  17  11       47.09       95.91     32.80 o
  -6  17  11        6.06       17.40     21.53 o
  -5  17  11        0.41        8.43     19.08 o
  -4  17  11      135.16       45.93     21.77 o
  -3  17  11      123.81      244.30     30.41 o
  -2  17  11      270.30      355.16     26.19 o
  -1  17  11      266.89      386.19     35.29 o
   0  17  11     1574.44     1470.41     86.66 o
   1  17  11       21.44       35.91     15.07 o
   2  17  11       67.08       82.75     21.67 o
   3  17  11        1.83       21.06     21.06 o
   4  17  11      154.94       75.23     30.09 o
   5  17  11      234.58      266.01     42.73 o
   6  17  11       33.49       19.26     25.88 o
  -6  18  11       17.21       14.07     24.37 o
  -5  18  11     1503.95     1517.53     65.47 o
  -4  18  11      354.46      456.44     40.75 o
  -3  18  11     2171.61     2425.26    143.24 o
  -2  18  11       38.78       48.36     21.48 o
  -1  18  11     1104.09     1161.59     55.97 o
   0  18  11       30.73       52.03     22.27 o
   1  18  11     1397.41     1473.35     88.47 o
   2  18  11        1.87        9.63     17.58 o
   3  18  11     2537.61     2564.43    102.31 o
   4  18  11       34.74       22.27     24.68 o
   5  18  11     2393.18     2401.94    107.73 o
  -5  19  11       10.07        9.41     20.37 o
  -4  19  11     1795.77     2029.29     85.76 o
  -3  19  11      187.90      137.27     27.74 o
  -2  19  11     4224.85     4236.85    210.04 o
  -1  19  11        0.14      -18.21     34.91 o
   0  19  11     4039.74     4530.00    219.37 o
   1  19  11        1.59      -20.46     30.09 o
   2  19  11     2773.03     2798.55    111.94 o
   4  19  11     2783.91     3065.76    117.36 o
   5  19  11       87.80       89.67     34.30 o
  -4  20  11       54.38       56.63     25.59 o
  -3  20  11      463.25      512.06     42.93 o
  -2  20  11       70.45       95.56     26.82 o
  -1  20  11     2165.16     2106.91     72.87 o
   0  20  11        0.54        2.58     20.10 o
   1  20  11     1383.70     1437.79     89.67 o
   2  20  11      260.38      249.16     47.55 o
  -3  21  11       30.95       26.11     25.43 o
  -2  21  11      280.85      250.50     45.74 o
  -1  21  11      145.31      163.05     30.69 o
   0  21  11        1.71       13.48     32.20 o
   1  21  11       60.07       76.43     40.92 o
   2  21  11       46.08       65.00     39.12 o
  -1  22  11     2767.24     3146.83    107.73 o
   0  22  11       36.93       69.40     27.42 o
 -10   0  12     7397.89     7484.03    441.75 o
  -9   0  12      282.39      319.71     60.79 o
  -8   0  12     4701.96     4716.52    190.18 o
  -7   0  12      656.52      662.06     50.35 o
  -6   0  12     2843.13     2802.38    113.57 o
  -5   0  12     1313.28     1242.52     36.86 o
  -4   0  12     4717.14     4870.21     66.63 o
  -3   0  12      486.12      463.52     22.62 o
  -2   0  12    23941.02    23188.25    490.53 o
  -1   0  12     1075.36     1034.41     36.92 o
   0   0  12      208.13      237.95     15.44 o
   1   0  12      384.64      358.49     28.09 o
   2   0  12    12848.01    11892.70    315.66 o
   3   0  12     4244.08     4008.19    172.13 o
   4   0  12     3539.96     3414.50    171.22 o
   5   0  12      633.03      548.38     42.43 o
   6   0  12     8146.95     8368.07    121.63 o
   7   0  12        4.20        1.81     16.85 o
   8   0  12     3133.89     3056.13    111.94 o
   9   0  12       34.91       38.52     24.07 o
  10   0  12     4279.76     4498.74    149.86 o
 -10   1  12        3.04       15.20     13.95 o
  -9   1  12     2595.89     2619.11     90.86 o
  -8   1  12      302.11      311.01     19.03 o
  -7   1  12     1881.11     1948.85     44.68 o
  -6   1  12     1969.72     1935.80     53.34 o
  -5   1  12    11717.15    11867.54    200.94 o
  -4   1  12      906.61      861.50     21.45 o
  -3   1  12     8351.39     8105.61     57.86 o
  -2   1  12       68.60       72.79      8.55 o
  -1   1  12      350.21      344.29     13.09 o
   0   1  12      224.37      192.24     10.35 o
   1   1  12      734.32      725.48     72.79 o
   2   1  12      300.34      297.34     18.33 o
   3   1  12     9709.26     9858.00    173.33 o
   4   1  12     4107.71     3847.81     68.03 o
   5   1  12     4797.93     4674.73     61.96 o
   6   1  12        4.43       21.86     11.55 o
   7   1  12      645.72      669.57     38.09 o
   8   1  12       94.24       98.45     20.43 o
   9   1  12     1428.05     1395.39     57.87 o
  10   1  12      251.67      297.20     33.19 o
 -10   2  12        4.40       18.28     13.58 o
  -9   2  12      102.93      103.56     25.80 o
  -8   2  12     1364.32     1407.44     57.14 o
  -7   2  12       25.47       21.17      8.92 o
  -6   2  12     3847.35     3886.95     57.28 o
  -5   2  12     2188.44     2124.75     41.14 o
  -4   2  12     2841.35     2781.94     36.16 o
  -3   2  12        4.22        3.67      6.78 o
  -2   2  12      829.85      739.08     19.24 o
  -1   2  12      177.87      184.87     12.43 o
   0   2  12      315.63      344.84     12.66 o
   1   2  12      165.66      178.21     15.11 o
   2   2  12     2755.98     2546.27     42.48 o
   3   2  12     1411.28     1405.31     37.88 o
   4   2  12      741.14      806.12     27.41 o
   5   2  12      657.32      578.40     25.02 o
   6   2  12     1783.54     1776.24     41.43 o
   7   2  12      120.81      133.34     21.06 o
   8   2  12      140.10      159.22     23.30 o
   9   2  12      172.17      169.90     25.32 o
  10   2  12      238.72      260.60     44.54 o
 -10   3  12      463.86      473.93     28.57 o
  -9   3  12     6293.64     6520.25    248.18 o
  -8   3  12      429.13      443.42     30.23 o
  -7   3  12     6167.37     6251.23    135.88 o
  -6   3  12       20.97       40.80      9.28 o
  -5   3  12     5350.75     5531.55     61.19 o
  -4   3  12        2.36       -2.44      6.58 o
  -3   3  12     8027.68     7697.22     66.93 o
  -2   3  12      462.67      484.42     15.74 o
  -1   3  12     7775.19     7828.79    126.82 o
   0   3  12      338.29      320.87     12.45 o
   1   3  12     6221.33     6093.12    183.77 o
   2   3  12       69.30       76.72     12.79 o
   3   3  12     2918.79     2765.61     66.85 o
   4   3  12     1435.93     1407.09     46.47 o
   5   3  12     4174.81     4210.35     61.76 o
   6   3  12       14.19        2.58     10.63 o
   7   3  12     4551.48     4700.70     96.29 o
   8   3  12       43.03       29.00     17.15 o
   9   3  12     2682.02     2747.71     79.41 o
 -10   4  12     2021.17     2058.27    103.29 o
  -9   4  12        7.39       11.11     12.58 o
  -8   4  12     1514.65     1532.01     75.05 o
  -7   4  12      705.19      701.79     24.98 o
  -6   4  12    14877.27    14847.17    235.35 o
  -5   4  12      201.44      208.02     13.10 o
  -4   4  12     3341.44     3399.32     62.35 o
  -3   4  12      208.30      180.56     11.49 o
  -2   4  12     4864.32     4557.93     65.25 o
  -1   4  12      915.80      837.46     25.97 o
   0   4  12      863.22      878.55     28.38 o
   1   4  12       10.43       10.97      8.04 o
   2   4  12     4205.51     4121.35     52.94 o
   3   4  12      265.78      256.61     17.67 o
   4   4  12     3330.77     3238.40     56.03 o
   5   4  12       31.33       26.27     10.76 o
   6   4  12     3627.05     3651.89     83.39 o
   7   4  12      187.16      198.64     23.65 o
   8   4  12     1465.45     1383.93     54.62 o
   9   4  12      518.03      488.69     54.77 o
 -10   5  12      139.35      178.30     41.32 o
  -9   5  12      252.22      302.06     28.23 o
  -8   5  12       42.35       64.52     14.28 o
  -7   5  12      402.46      442.68     25.36 o
  -6   5  12       24.20       36.43      9.28 o
  -5   5  12     1053.32      950.03     23.48 o
  -4   5  12      274.12      271.23     13.75 o
  -3   5  12        1.62        4.00      6.68 o
  -2   5  12      130.14      136.83     10.40 o
  -1   5  12     3746.93     3726.69     78.18 o
   0   5  12     1182.09     1173.30     36.92 o
   1   5  12      308.31      316.31     15.63 o
   2   5  12        4.23       32.23     11.56 o
   3   5  12        2.87       34.78     16.29 o
   4   5  12      228.26      224.75     17.65 o
   5   5  12      153.90      158.34     16.26 o
   6   5  12       31.89       66.30     15.00 o
   7   5  12      155.90      153.65     21.82 o
   8   5  12      414.18      411.66     48.75 o
   9   5  12      210.84      179.35     38.52 o
 -10   6  12     2114.82     2304.26     66.00 o
  -9   6  12      452.22      554.02     29.28 o
  -8   6  12     2946.31     3044.91    109.02 o
  -7   6  12      364.90      372.95     23.20 o
  -6   6  12     6619.24     6409.69    159.50 o
  -5   6  12       45.24       60.00      9.56 o
  -4   6  12     4008.32     4019.66     76.26 o
  -3   6  12       71.34       67.30      8.97 o
  -2   6  12     6014.65     5951.30    127.44 o
  -1   6  12      820.05      797.34     25.49 o
   0   6  12     2214.64     2182.40     68.23 o
   1   6  12       35.03       40.78      9.95 o
   2   6  12     4018.33     3918.82    113.28 o
   3   6  12      279.29      239.81     17.81 o
   4   6  12     3934.74     3959.35    117.10 o
   5   6  12      205.04      207.42     17.15 o
   6   6  12     2366.04     2387.27     72.72 o
   7   6  12      243.75      238.33     37.92 o
   8   6  12     1812.15     1844.63     94.49 o
   9   6  12       28.34       32.50     25.28 o
 -10   7  12       98.73       71.22     23.03 o
  -9   7  12     2583.51     2772.65     93.30 o
  -8   7  12      364.69      386.35     25.10 o
  -7   7  12     9902.06     9514.99    282.15 o
  -6   7  12      106.00      110.41     13.75 o
  -5   7  12     9361.98     9543.20    187.19 o
  -4   7  12       74.40       79.27     10.76 o
  -3   7  12     4769.52     4879.56    100.76 o
  -2   7  12        6.75       -0.02      7.74 o
  -1   7  12    10048.31     9809.72    208.39 o
   0   7  12      207.06      212.10     16.69 o
   1   7  12     6022.75     5809.32    148.44 o
   2   7  12       64.20       76.35     13.29 o
   3   7  12     2447.85     2468.51     70.10 o
   4   7  12      103.69      107.95     14.07 o
   5   7  12     7638.51     7666.52    146.72 o
   6   7  12      496.07      461.02     34.88 o
   7   7  12     2594.40     2397.72    103.52 o
   8   7  12      249.69      209.44     39.72 o
 -10   8  12      630.14      644.06     48.00 o
  -9   8  12      278.36      319.09     29.36 o
  -8   8  12     1993.41     2018.13     83.39 o
  -7   8  12       55.51       49.52     15.55 o
  -6   8  12     7335.72     6858.06    170.81 o
  -5   8  12      858.12      841.54     29.45 o
  -4   8  12     1679.67     1491.33     68.28 o
  -3   8  12       91.83       78.32     12.53 o
  -2   8  12     3060.75     3107.20     55.24 o
  -1   8  12       10.61       30.10      9.21 o
   0   8  12     4641.53     4677.97    132.93 o
   1   8  12        0.11       -3.30      8.62 o
   2   8  12     1171.74     1206.17     36.66 o
   3   8  12      103.79      118.09     14.31 o
   4   8  12      473.33      518.32     23.62 o
   5   8  12      123.35      163.06     20.05 o
   6   8  12     1545.66     1523.58     55.95 o
   7   8  12       97.70       76.43     28.29 o
   8   8  12     1050.77     1052.61     75.83 o
  -9   9  12      343.96      372.86     35.10 o
  -8   9  12      238.49      239.18     26.06 o
  -7   9  12      458.32      416.65     24.88 o
  -6   9  12      323.78      316.86     21.77 o
  -5   9  12     2294.76     2249.24     53.08 o
  -4   9  12        0.18       -4.06      9.89 o
  -3   9  12      665.24      747.37     26.88 o
  -2   9  12      440.49      469.88     22.43 o
  -1   9  12      975.39      938.53     21.68 o
   0   9  12        5.31       12.52      8.29 o
   1   9  12       22.37       19.63     11.88 o
   2   9  12      173.64      195.09     16.42 o
   3   9  12     5746.04     5865.79     65.09 o
   4   9  12       80.90       72.11     16.28 o
   5   9  12     4050.44     4032.63     70.58 o
   6   9  12        0.02       24.89     17.02 o
   7   9  12       34.49       48.75     26.48 o
   8   9  12        0.24       45.74     27.08 o
  -9  10  12      168.68      141.87     22.30 o
  -8  10  12     2910.59     2931.88    118.95 o
  -7  10  12      276.63      290.41     23.89 o
  -6  10  12     7245.66     7058.57    193.54 o
  -5  10  12      124.43      151.87     16.66 o
  -4  10  12     4760.74     4893.94    115.10 o
  -3  10  12       80.16       88.44     14.20 o
  -2  10  12     9964.54    10101.30    236.29 o
  -1  10  12      300.45      313.06     15.95 o
   0  10  12     4528.67     4454.81     96.40 o
   1  10  12      107.61       96.20     13.87 o
   2  10  12     4317.71     4334.43     76.36 o
   3  10  12      100.34       98.60     16.46 o
   4  10  12     7979.35     7876.07     94.39 o
   5  10  12        1.98        5.09     14.88 o
   6  10  12     4622.02     4702.43     95.84 o
   7  10  12       42.25        7.22     22.87 o
   8  10  12     3385.89     3274.00    131.20 o
  -9  11  12     1173.51     1162.81     65.00 o
  -8  11  12        0.55       13.35     21.45 o
  -7  11  12     2551.26     2570.85    146.55 o
  -6  11  12      837.98      803.03     36.92 o
  -5  11  12     3543.25     3423.32    135.74 o
  -4  11  12      265.22      279.19     19.55 o
  -3  11  12     6291.69     6225.57    133.23 o
  -2  11  12        0.81        0.97      8.72 o
  -1  11  12      556.24      606.94     21.21 o
   0  11  12       43.62       41.98      9.03 o
   1  11  12     3694.05     3634.56    130.30 o
   2  11  12       11.74       17.08     13.38 o
   3  11  12     1639.17     1742.05     45.22 o
   4  11  12       32.43       38.96     14.84 o
   5  11  12     2484.06     2511.93     69.12 o
   6  11  12       46.50       63.79     27.68 o
   7  11  12      813.31      816.09     67.41 o
   8  11  12      165.78      172.73     39.12 o
  -9  12  12       35.70       36.16     22.98 o
  -8  12  12      179.02      146.10     22.49 o
  -7  12  12        3.17        5.44     18.48 o
  -6  12  12      909.23      915.21     47.19 o
  -5  12  12        4.44       -0.10     15.19 o
  -4  12  12     1580.72     1550.49     46.24 o
  -3  12  12      119.73      125.61     15.09 o
  -2  12  12       24.36       26.65     10.98 o
  -1  12  12        3.07        6.50      8.59 o
   0  12  12       16.15       39.16      9.97 o
   1  12  12      116.92      125.10     14.38 o
   2  12  12        1.29       -3.54     11.99 o
   3  12  12       30.77       20.33     14.22 o
   4  12  12      599.07      604.04     40.38 o
   5  12  12        0.20        8.43     21.06 o
   6  12  12       27.96       19.26     24.07 o
   7  12  12       67.04      107.73     34.30 o
  -8  13  12      114.04      138.02     28.28 o
  -7  13  12     3452.50     3753.83    252.47 o
  -6  13  12       11.13       28.17     18.92 o
  -5  13  12     3048.39     3269.24     81.16 o
  -4  13  12      124.89      119.95     15.99 o
  -3  13  12     1405.83     1480.93     32.92 o
  -2  13  12        8.52       14.05     10.26 o
  -1  13  12     3329.81     3651.57     85.00 o
   0  13  12        0.92        5.93     10.09 o
   1  13  12     2700.06     2704.68    107.25 o
   2  13  12       23.84       18.89     15.55 o
   3  13  12     1765.23     1882.25     93.41 o
   4  13  12        9.20      -19.98     29.49 o
   5  13  12     3058.76     2962.85    113.75 o
   6  13  12       29.89       42.13     27.08 o
   7  13  12     3283.22     3165.07    127.59 o
  -8  14  12     3016.76     3381.53    193.49 o
  -7  14  12       22.95       40.62     29.19 o
  -6  14  12     3351.71     3493.46    267.22 o
  -5  14  12      344.96      386.56     35.52 o
  -4  14  12     6680.39     7101.53    159.55 o
  -3  14  12      146.27      147.54     14.88 o
  -2  14  12     3162.48     3220.67     52.78 o
  -1  14  12        7.94        4.77     10.52 o
   0  14  12     4588.09     4959.32     97.64 o
   1  14  12      128.45      140.03     18.08 o
   2  14  12     6173.50     6705.09    168.21 o
   3  14  12        0.21       -1.93     16.76 o
   4  14  12     1020.67      942.07     46.81 o
   5  14  12        0.06       -3.01     19.86 o
   6  14  12     5526.67     5555.57    162.50 o
   7  14  12      186.85      188.98     42.73 o
  -7  15  12      224.91      204.76     30.93 o
  -6  15  12       45.99       71.12     30.69 o
  -5  15  12     1285.98     1438.67     47.43 o
  -4  15  12       25.97       26.28     14.68 o
  -3  15  12     1915.23     1826.51     62.09 o
  -2  15  12      405.99      452.87     24.49 o
  -1  15  12      543.07      683.96     43.09 o
   0  15  12       38.15      107.91     14.70 o
   1  15  12      604.31      538.03     28.78 o
   2  15  12      169.38      252.17     39.12 o
   3  15  12      457.65      516.38     50.55 o
   4  15  12       30.12       63.79     28.89 o
   5  15  12       75.21       98.70     32.50 o
   6  15  12      147.55      258.79     44.54 o
  -7  16  12       29.62       63.00     55.37 o
  -6  16  12     2585.17     3201.43    197.40 o
  -5  16  12       54.40       44.86     17.81 o
  -4  16  12      255.89      249.34     29.71 o
  -3  16  12       13.24       35.47     19.03 o
  -2  16  12     1090.48     1245.63     42.04 o
  -1  16  12       58.50      118.85     18.07 o
   0  16  12      167.64      187.23     21.01 o
   1  16  12      174.03      168.18     26.22 o
   2  16  12     3013.67     3078.40    108.33 o
   3  16  12        7.97       13.24     23.47 o
   4  16  12       96.04      103.52     32.50 o
   5  16  12        9.07       21.67     25.88 o
   6  16  12     3134.00     2942.99    122.77 o
  -6  17  12      175.89      195.00     51.16 o
  -5  17  12     4812.84     5244.36    113.82 o
  -4  17  12      138.84       93.50     25.15 o
  -3  17  12     4531.08     4512.84    100.19 o
  -2  17  12        1.75        1.08     18.59 o
  -1  17  12     4876.07     5191.69    229.90 o
   0  17  12       16.92       14.14     19.15 o
   1  17  12     6857.06     7063.43    113.82 o
   2  17  12       32.07       22.87     24.07 o
   3  17  12     3401.93     3408.81    118.56 o
   4  17  12      107.74      125.78     34.30 o
   5  17  12     2500.17     2671.56    114.35 o
  -6  18  12     2101.64     2148.99     80.16 o
  -5  18  12       38.01       37.20     22.98 o
  -4  18  12     2451.69     2635.29    136.32 o
  -3  18  12       70.67      104.61     25.58 o
  -2  18  12     2544.60     2724.49     78.47 o
  -1  18  12        1.04       -4.98     19.15 o
   0  18  12     1542.46     1486.76    120.67 o
   1  18  12        0.40       28.89     32.50 o
   2  18  12     1162.65     1330.66     75.83 o
   3  18  12        2.79        3.61     22.27 o
   4  18  12      693.19      698.13     61.99 o
   5  18  12       53.97       89.67     34.91 o
  -5  19  12      500.07      454.40     43.96 o
  -4  19  12       78.59      126.01     40.92 o
  -3  19  12       55.22       70.69     47.24 o
  -2  19  12        0.00        6.26     22.87 o
  -1  19  12      146.18      236.88     31.81 o
   0  19  12        1.96        8.16     21.97 o
   1  19  12      381.16      471.24     57.78 o
   4  19  12        4.06        9.03     24.68 o
  -4  20  12     1686.61     1636.85     71.12 o
  -3  20  12       11.38        7.74     31.90 o
  -2  20  12     2217.70     2250.08     77.79 o
  -1  20  12       57.91       84.87     30.39 o
   0  20  12      914.68      890.12     74.63 o
   1  20  12       20.20        0.00     33.70 o
  -2  21  12       10.17       16.92     25.12 o
  -1  21  12     3447.96     3517.64    290.09 o
   0  21  12      369.97      410.45     60.79 o
   1  21  12     1807.66     2087.78    108.93 o
 -10   1  13     4925.15     5017.93    156.36 o
  -9   1  13      502.35      518.23     29.01 o
  -8   1  13     2239.10     2195.38    108.41 o
  -7   1  13       95.24       96.33     11.88 o
  -6   1  13     4437.42     4509.57     58.63 o
  -5   1  13      237.18      250.75     14.69 o
  -4   1  13     6612.29     6372.27     65.18 o
  -3   1  13       87.15       92.21      9.95 o
  -2   1  13       38.92       54.34      9.72 o
  -1   1  13       19.59       20.56      7.13 o
   0   1  13     8405.80     8229.38    205.16 o
   1   1  13      359.17      314.01     19.35 o
   2   1  13     7730.59     7235.04     72.36 o
   3   1  13       68.17       72.94     13.47 o
   4   1  13     4336.02     4444.98     99.55 o
   5   1  13        2.08       14.02     11.68 o
   6   1  13     7982.13     7865.54    118.72 o
   7   1  13      113.13      122.29     21.27 o
   8   1  13     1129.04     1160.83     52.30 o
   9   1  13       29.14       33.53     17.99 o
 -10   2  13      462.87      493.80     35.82 o
  -9   2  13     7396.04     7662.57    158.10 o
  -8   2  13      134.59      135.50     17.72 o
  -7   2  13     2820.28     2856.77     47.34 o
  -6   2  13      465.33      472.27     18.92 o
  -5   2  13    12992.91    12808.08    147.90 o
  -4   2  13      216.17      225.72     13.19 o
  -3   2  13     1678.19     1647.30     41.90 o
  -2   2  13        3.74        3.23      7.97 o
  -1   2  13     3504.75     3502.55     80.54 o
   0   2  13       42.74       48.14      7.87 o
   1   2  13     6779.43     6333.09     69.49 o
   2   2  13        3.02        3.55     11.18 o
   3   2  13     8895.46     8843.43     81.74 o
   4   2  13       82.02       84.10     14.31 o
   5   2  13     7462.51     7230.93    112.84 o
   6   2  13      131.76      122.71     20.84 o
   7   2  13     3497.99     3572.77     84.15 o
   8   2  13      156.49      141.03     22.74 o
   9   2  13     2413.42     2323.05     75.31 o
 -10   3  13      798.19      847.48     42.56 o
  -9   3  13       93.34      105.62     19.28 o
  -8   3  13     1031.14      913.11     34.02 o
  -7   3  13       55.28       52.75     11.71 o
  -6   3  13      327.78      366.04     17.30 o
  -5   3  13        7.38       14.15      8.26 o
  -4   3  13      406.20      442.24     17.07 o
  -3   3  13       29.87       25.08      7.50 o
  -2   3  13     6841.60     6490.18    120.12 o
  -1   3  13        0.92       -2.17      7.07 o
   0   3  13     2568.21     2464.59     75.37 o
   1   3  13      197.43      240.46     18.09 o
   2   3  13     2455.57     2322.45     42.64 o
   3   3  13      411.37      460.94     22.94 o
   4   3  13      305.92      301.19     20.03 o
   5   3  13      113.70      149.24     16.59 o
   6   3  13     1025.14     1023.16     44.86 o
   7   3  13       91.45       93.37     19.79 o
   8   3  13       82.49       90.35     20.64 o
   9   3  13      102.86      108.49     23.79 o
 -10   4  13      185.42      193.41     25.68 o
  -9   4  13     1469.86     1478.23     75.31 o
  -8   4  13      359.19      423.88     34.83 o
  -7   4  13      754.77      836.52     28.05 o
  -6   4  13      149.69      153.01     12.75 o
  -5   4  13     2160.53     2128.05     51.81 o
  -4   4  13     1130.32     1084.77     24.62 o
  -3   4  13        6.91       10.02      7.02 o
  -2   4  13        2.31        8.99      7.08 o
  -1   4  13       45.73       52.37      9.61 o
   0   4  13      654.62      645.72     17.56 o
   1   4  13    11941.23    11125.22    128.74 o
   2   4  13       12.66       49.42     12.70 o
   3   4  13       48.45       56.14     13.21 o
   4   4  13      350.86      310.56     19.99 o
   5   4  13     3286.34     3214.81     58.92 o
   6   4  13       62.71      108.27     19.76 o
   7   4  13     1063.96     1176.33     49.51 o
   8   4  13       39.53       60.68     18.85 o
   9   4  13      545.71      612.67     60.18 o
 -10   5  13     2138.50     2113.89    113.40 o
  -9   5  13      194.66      180.46     20.83 o
  -8   5  13     3246.34     3044.71    104.50 o
  -7   5  13      103.10      121.29     16.70 o
  -6   5  13     9223.33     9326.22    213.18 o
  -5   5  13      123.49      161.28     12.31 o
  -4   5  13      603.14      631.89     19.62 o
  -3   5  13      507.40      502.50     17.63 o
  -2   5  13     5112.71     4914.63     81.82 o
  -1   5  13        0.51        7.14      7.57 o
   0   5  13     1372.03     1417.39     33.64 o
   1   5  13      200.46      218.27     17.28 o
   2   5  13    18527.46    18055.01    288.96 o
   3   5  13        2.04        2.22     10.51 o
   4   5  13     3159.62     3010.29     79.22 o
   5   5  13       82.59       62.40     13.71 o
   6   5  13     7166.03     7205.79    387.88 o
   7   5  13      341.46      320.10     43.33 o
   8   5  13     3796.01     3653.16    133.01 o
 -10   6  13      324.69      433.04     36.39 o
  -9   6  13     3216.20     3463.33     92.95 o
  -8   6  13      615.54      613.82     53.51 o
  -7   6  13     5138.41     5050.46    176.08 o
  -6   6  13      348.71      342.81     19.01 o
  -5   6  13      934.00      933.70     24.18 o
  -4   6  13      315.03      334.87     15.71 o
  -3   6  13     2246.91     2305.52     33.81 o
  -2   6  13      979.21      906.18     21.85 o
  -1   6  13     5309.71     4939.20    117.62 o
   0   6  13      313.30      350.03     17.18 o
   1   6  13     1517.97     1617.63     50.73 o
   2   6  13       57.22       84.60     13.62 o
   3   6  13     8964.46     8412.09     91.50 o
   4   6  13      174.31      179.71     17.03 o
   5   6  13     1119.23     1182.53     46.37 o
   6   6  13       10.68       18.35     14.02 o
   7   6  13     5902.56     5939.54    163.10 o
   8   6  13       17.27       24.68     24.68 o
  -9   7  13       12.96       27.32     15.09 o
  -8   7  13      120.60      166.13     21.46 o
  -7   7  13       35.66       46.64     14.17 o
  -6   7  13      481.41      469.37     25.71 o
  -5   7  13      436.79      440.44     18.16 o
  -4   7  13       79.63       76.38     10.08 o
  -3   7  13       57.44       87.53     10.26 o
  -2   7  13      261.36      260.94     16.40 o
  -1   7  13       16.19       41.20     11.26 o
   0   7  13       10.63       19.89      9.85 o
   1   7  13       20.19       29.53     11.48 o
   2   7  13     1217.77     1322.68     44.22 o
   3   7  13       74.37      112.67     14.47 o
   4   7  13        9.37       14.51     11.36 o
   5   7  13       52.65       78.80     15.71 o
   6   7  13       18.60       13.24     21.67 o
   7   7  13        0.02       27.68     24.07 o
   8   7  13       88.96       82.45     31.30 o
  -9   8  13     2018.48     1971.82    119.10 o
  -8   8  13       51.14       81.96     16.99 o
  -7   8  13     6476.72     6466.80    202.92 o
  -6   8  13       67.78       64.17     16.30 o
  -5   8  13      557.11      624.58     24.90 o
  -4   8  13        0.30       -3.33      9.49 o
  -3   8  13     5641.41     5549.63    119.88 o
  -2   8  13        2.30       10.25      9.06 o
  -1   8  13     2406.25     2313.55     46.95 o
   0   8  13       61.12       45.72     12.54 o
   1   8  13     3871.96     3958.93     91.65 o
   2   8  13        1.89        1.55     11.00 o
   3   8  13    11172.48    10931.73    163.40 o
   4   8  13      343.17      331.50     21.34 o
   5   8  13     3879.71     3803.74     85.23 o
   6   8  13       66.13       50.55     26.48 o
   7   8  13     3307.30     3263.17    124.58 o
   8   8  13        9.07       24.07     24.07 o
  -9   9  13      155.33      128.18     26.72 o
  -8   9  13     6165.82     6291.90    130.48 o
  -7   9  13      530.92      469.71     26.93 o
  -6   9  13     4840.71     4628.57     88.87 o
  -5   9  13      962.14      902.25     36.70 o
  -4   9  13     3103.82     3263.91     53.61 o
  -3   9  13       92.79       90.87     14.06 o
  -2   9  13     6523.67     6427.20    121.41 o
  -1   9  13       19.35       33.42     10.09 o
   0   9  13     2588.40     2638.94     44.93 o
   1   9  13       34.84       22.86     11.32 o
   2   9  13     6050.63     5957.60    121.01 o
   3   9  13       96.69      127.34     15.20 o
   4   9  13     8208.36     8224.55    145.44 o
   5   9  13        3.70       13.30     16.10 o
   6   9  13     4484.63     4458.42    140.83 o
   7   9  13        1.35       -6.02     19.26 o
  -9  10  13      485.91      424.45     40.00 o
  -8  10  13       41.70       57.39     18.38 o
  -7  10  13        5.05       26.06     13.72 o
  -6  10  13        6.56       10.29     12.59 o
  -5  10  13        6.44       13.28     15.33 o
  -4  10  13       84.35       85.35     14.85 o
  -3  10  13       23.88       10.09     10.29 o
  -2  10  13       55.43       58.34     12.72 o
  -1  10  13      595.44      591.46     19.00 o
   0  10  13      496.04      506.36     21.21 o
   1  10  13       38.64       40.77     12.65 o
   2  10  13       13.07       34.69     12.69 o
   3  10  13      477.23      525.37     29.30 o
   4  10  13      113.32      146.55     19.77 o
   5  10  13     2571.84     2531.09     71.78 o
   6  10  13       47.46       95.09     32.50 o
   7  10  13        1.21        0.00     21.06 o
  -8  11  13     2715.64     2744.52    177.78 o
  -7  11  13       62.28       55.43     17.14 o
  -6  11  13     1488.93     1576.62     95.42 o
  -5  11  13      139.66      111.55     20.23 o
  -4  11  13      482.55      530.09     35.07 o
  -3  11  13       19.65       20.83     11.43 o
  -2  11  13     6099.89     5968.98    117.66 o
  -1  11  13      479.38      501.12     20.47 o
   0  11  13      407.50      489.23     20.46 o
   1  11  13       88.16       76.20     13.57 o
   2  11  13     5535.95     5688.23    216.96 o
   3  11  13       28.14       20.01     13.60 o
   4  11  13     2198.59     2330.83     91.52 o
   5  11  13      238.82      270.82     29.36 o
   6  11  13     1492.01     1423.35     83.66 o
   7  11  13       33.94       15.65     25.88 o
  -8  12  13      145.51      126.52     23.58 o
  -7  12  13     3095.09     3366.02    126.39 o
  -6  12  13      240.08      174.30     36.71 o
  -5  12  13     4459.12     4359.38    210.86 o
  -4  12  13       39.24       38.63     17.33 o
  -3  12  13     4641.27     4994.23     66.34 o
  -2  12  13       81.49       98.92     12.70 o
  -1  12  13     1135.26     1115.92     28.28 o
   0  12  13      594.59      586.52     29.20 o
   1  12  13     3547.43     3755.99    128.68 o
   2  12  13       68.81       90.10     16.24 o
   3  12  13     4421.26     4630.70    241.47 o
   4  12  13        5.59       20.94     15.95 o
   5  12  13     9170.84     8862.67    196.80 o
   6  12  13       16.30        1.20     21.06 o
   7  12  13      382.87      368.32     51.16 o
  -8  13  13     1531.26     1660.19     98.94 o
  -7  13  13      324.62      353.34     36.79 o
  -6  13  13      559.37      623.92     63.19 o
  -5  13  13        1.61        6.38     19.14 o
  -4  13  13     2933.50     2927.34     61.36 o
  -3  13  13        5.61        4.26     11.69 o
  -2  13  13     1492.45     1638.47     34.98 o
  -1  13  13     1306.94     1309.33     34.99 o
   0  13  13     4421.08     4434.71     82.79 o
   1  13  13      186.58      194.00     32.20 o
   2  13  13       11.59       20.89     13.83 o
   3  13  13       88.10       92.21     16.94 o
   4  13  13     3238.63     3368.49    120.37 o
   5  13  13       44.52       86.06     29.49 o
   6  13  13     1562.73     1531.08     89.07 o
  -7  14  13      152.78      187.30     31.30 o
  -6  14  13       49.23       76.50     40.32 o
  -5  14  13       60.79       88.25     36.11 o
  -4  14  13        1.72        6.93     18.37 o
  -3  14  13        0.62       -8.88     11.67 o
  -2  14  13      115.47      135.15     16.59 o
  -1  14  13     2566.07     2720.18     61.03 o
   0  14  13     1074.27     1008.89     37.68 o
   1  14  13      619.73      567.07     95.39 o
   2  14  13        0.52       17.85     14.88 o
   3  14  13      281.78      309.95     43.93 o
   4  14  13        3.09       22.87     23.47 o
   5  14  13      289.42      358.09     48.75 o
   6  14  13       16.96       51.76     30.09 o
  -7  15  13      468.22      494.76     45.14 o
  -6  15  13     5646.71     6020.20    340.04 o
  -5  15  13       93.39      146.43     38.82 o
  -4  15  13     1896.00     2057.03     73.47 o
  -3  15  13       35.49       25.77     35.81 o
  -2  15  13     1273.13     1333.38     43.40 o
  -1  15  13       76.52       52.34     13.28 o
   0  15  13     3417.21     3768.05     67.52 o
   1  15  13       53.92       27.08     27.68 o
   2  15  13     3573.86     3857.78    122.77 o
   3  15  13        3.50      -18.06     19.26 o
   4  15  13     5353.35     5182.43    151.06 o
   5  15  13       18.18       -3.61     21.06 o
   6  15  13     2960.37     2935.77    125.18 o
  -6  16  13      220.26      223.34     40.32 o
  -5  16  13     2379.85     2136.52    107.13 o
  -4  16  13        7.99       -3.84     16.58 o
  -3  16  13     2348.10     2395.75     72.71 o
  -2  16  13      348.17      366.82     34.53 o
  -1  16  13     6308.88     6773.56    208.24 o
   0  16  13      557.02      473.57     36.99 o
   1  16  13     5000.17     5121.64    139.63 o
   2  16  13       48.74       69.21     30.09 o
   3  16  13     1883.56     2062.50     96.29 o
   4  16  13       26.29        4.21     22.27 o
   5  16  13     3255.67     3109.70    124.58 o
  -6  17  13      575.13      536.24     66.80 o
  -5  17  13       23.62       38.50     23.65 o
  -4  17  13      117.77      139.96     26.44 o
  -3  17  13      205.71      144.88     34.00 o
  -2  17  13        1.99      -16.43     22.87 o
  -1  17  13       85.05       63.90     33.70 o
   0  17  13       28.88       -6.02     32.50 o
   1  17  13       59.30      113.15     33.10 o
   2  17  13      123.57      105.92     31.30 o
   3  17  13      102.60      152.87     36.71 o
   4  17  13        0.43       -4.81     24.07 o
   5  17  13        1.07       63.19     31.90 o
  -5  18  13     4080.66     4429.10    109.11 o
  -4  18  13       81.28       48.58     24.68 o
  -3  18  13      633.39      575.61     55.67 o
  -2  18  13        7.02       18.53     21.23 o
  -1  18  13     2477.68     2832.44    137.52 o
   0  18  13      129.50      140.23     39.72 o
   2  18  13        0.00       -7.22     22.27 o
   3  18  13     3366.77     3479.23    125.78 o
   4  18  13       89.32       95.69     34.91 o
  -4  19  13      825.81      955.31     55.26 o
  -3  19  13      141.48      154.16     30.36 o
  -2  19  13     3594.51     3928.14     97.70 o
  -1  19  13       26.90       20.98     22.70 o
   0  19  13     1780.66     1779.63     98.70 o
  -2  20  13       51.21      104.90     45.44 o
  -1  20  13     1210.72     1457.05     96.90 o
   0  20  13        5.85       -1.81     33.70 o
 -10   0  14     5767.26     5418.35    172.73 o
  -9   0  14      304.19      357.28     37.02 o
  -8   0  14     1298.53     1299.42     72.82 o
  -7   0  14      406.87      437.79     36.48 o
  -6   0  14     3433.23     3449.25     65.95 o
  -5   0  14       77.40       58.90     17.75 o
  -4   0  14       27.31       72.72     20.55 o
  -3   0  14       37.66       33.03     11.70 o
  -2   0  14    18959.78    18158.67   1141.09 o
  -1   0  14     1068.94      981.69     31.35 o
   0   0  14    11457.93    10815.58    449.57 o
   1   0  14        1.12       -2.08     15.16 o
   2   0  14     9299.93     8994.87    118.71 o
   3   0  14       86.51      108.89     21.49 o
   4   0  14    14445.83    13283.82    181.75 o
   5   0  14      107.72      110.74     30.69 o
   6   0  14     8579.72     8717.62    182.96 o
   7   0  14       18.20       10.23     21.06 o
   8   0  14     1867.17     1863.29     93.28 o
   9   0  14       22.94        6.02     23.47 o
 -10   1  14        8.54       -3.84     19.70 o
  -9   1  14     1047.58     1098.16     46.21 o
  -8   1  14      119.61      139.31     18.04 o
  -7   1  14      351.11      375.57     23.44 o
  -6   1  14      314.32      340.03     17.53 o
  -5   1  14     3143.59     3295.11     43.95 o
  -4   1  14      994.11      951.50     23.97 o
  -3   1  14      543.87      543.05     18.43 o
  -2   1  14      119.43      135.48     15.23 o
  -1   1  14     6791.30     6655.06    110.68 o
   0   1  14       49.20       81.27     14.08 o
   1   1  14     1808.92     1650.67     37.46 o
   2   1  14       68.80      102.30     15.20 o
   3   1  14     8967.10     8273.92    158.97 o
   4   1  14      224.70      222.18     18.83 o
   5   1  14     1589.12     1703.81     57.38 o
   6   1  14       28.99       45.90     17.20 o
   7   1  14      993.92     1009.07     48.08 o
   8   1  14        4.70       17.46     15.07 o
   9   1  14      467.47      502.86     39.15 o
  -9   2  14       71.48       85.79     18.53 o
  -8   2  14      121.82      138.99     18.11 o
  -7   2  14      196.56      206.19     16.89 o
  -6   2  14     4120.31     4229.88     51.42 o
  -5   2  14       25.39       23.49      8.95 o
  -4   2  14      502.32      507.48     18.72 o
  -3   2  14       74.14       73.53      9.76 o
  -2   2  14     2787.61     2653.71     94.00 o
  -1   2  14       71.93       91.85      9.95 o
   0   2  14      915.35      870.78     29.03 o
   1   2  14       71.62       86.23     14.10 o
   2   2  14     1272.42     1409.65     35.48 o
   3   2  14       16.51       70.47     14.09 o
   4   2  14      830.77      759.50     29.09 o
   5   2  14        0.02       21.34     15.68 o
   6   2  14        6.66       27.08     15.53 o
   7   2  14        1.06       18.36     15.75 o
   8   2  14      213.03      230.04     28.43 o
   9   2  14       30.58       60.79     30.09 o
  -9   3  14     3819.65     4151.60     81.57 o
  -8   3  14      281.57      294.45     23.21 o
  -7   3  14     2730.80     2729.38     55.55 o
  -6   3  14      308.78      317.30     24.42 o
  -5   3  14     1961.42     1917.26     34.07 o
  -4   3  14      225.02      228.54     13.77 o
  -3   3  14      336.66      313.41     15.22 o
  -2   3  14      133.74      129.11     14.95 o
  -1   3  14    18727.13    18501.60    416.11 o
   0   3  14      210.76      212.50     17.58 o
   1   3  14     5419.31     5356.30     64.68 o
   2   3  14      133.77      134.54     15.67 o
   3   3  14     6984.68     6483.80     73.22 o
   4   3  14        3.01       -1.93     11.23 o
   5   3  14     5882.31     5763.89    101.84 o
   6   3  14       85.02       88.62     19.36 o
   7   3  14     2491.57     2419.92     71.83 o
   8   3  14       30.15       31.85     17.66 o
  -9   4  14       78.06       94.49     18.31 o
  -8   4  14     1919.93     1960.19     63.07 o
  -7   4  14      131.62      130.64     14.72 o
  -6   4  14      910.79      985.09     28.96 o
  -5   4  14       92.93       85.88     11.12 o
  -4   4  14     2963.77     2787.20     39.00 o
  -3   4  14       54.59       64.63      9.54 o
  -2   4  14     1736.91     1746.53     46.88 o
  -1   4  14        2.99       14.49      8.56 o
   0   4  14     7194.55     6677.96    112.41 o
   1   4  14       16.82       21.68     12.04 o
   2   4  14     9872.82     9162.22     86.87 o
   3   4  14       50.20       45.74     13.46 o
   4   4  14     4167.55     3975.59     59.84 o
   5   4  14        0.24       11.63     14.25 o
   6   4  14     4010.74     4047.08    120.37 o
   7   4  14        1.04       -8.43     13.19 o
   8   4  14     1021.40      965.35     71.62 o
  -9   5  14      932.93     1108.37     40.44 o
  -8   5  14      138.79      136.42     18.25 o
  -7   5  14      153.74      170.75     18.72 o
  -6   5  14        3.60        0.01      9.10 o
  -5   5  14      144.97      199.09     14.03 o
  -4   5  14      108.77       92.91     10.82 o
  -3   5  14     1331.96     1260.14     33.31 o
  -2   5  14       13.49       31.97     10.06 o
  -1   5  14      110.05      110.17     11.69 o
   0   5  14        6.71       31.80     12.01 o
   1   5  14      743.26      653.16     29.83 o
   2   5  14       33.21       63.43     13.89 o
   3   5  14      644.07      685.71     27.15 o
   4   5  14       21.20       36.93     12.59 o
   5   5  14       16.72       32.20     16.15 o
   6   5  14        0.19       15.55     14.45 o
   7   5  14     1122.72     1022.01     48.66 o
   8   5  14      184.34      149.86     37.92 o
  -9   6  14      118.03      117.46     22.39 o
  -8   6  14     1858.12     1883.31     55.11 o
  -7   6  14      113.45      146.23     18.01 o
  -6   6  14     3219.32     3245.68    103.72 o
  -5   6  14       77.44       58.40     12.20 o
  -4   6  14      584.75      535.53     19.30 o
  -3   6  14       13.30       20.36      8.29 o
  -2   6  14     3030.83     3046.71     87.61 o
  -1   6  14        3.19        9.19      8.32 o
   0   6  14     7177.99     7249.45    168.78 o
   1   6  14       61.93       98.34     14.74 o
   2   6  14     3991.67     3808.44     56.35 o
   3   6  14       64.28       68.81     13.93 o
   4   6  14     1518.20     1536.77     38.92 o
   5   6  14      203.35      205.34     24.68 o
   6   6  14     2416.89     2415.88    128.79 o
   7   6  14        6.16       24.68     24.07 o
   8   6  14      139.11      206.43     41.53 o
  -9   7  14     3333.89     3195.26    104.86 o
  -8   7  14      161.81      133.95     18.91 o
  -7   7  14     2507.44     2539.05     68.97 o
  -6   7  14       28.47       27.53     12.80 o
  -5   7  14     1923.21     1904.61     43.78 o
  -4   7  14      245.78      270.52     15.14 o
  -3   7  14     5951.76     5972.48     82.63 o
  -2   7  14        0.42       -1.16      7.19 o
  -1   7  14     2754.54     2644.61     46.35 o
   0   7  14       18.12        2.79     11.35 o
   1   7  14    19687.54    18882.02    390.63 o
   2   7  14        0.00        5.13     11.33 o
   3   7  14     4904.02     4745.52     63.71 o
   4   7  14        2.52        5.25     12.52 o
   5   7  14     6351.31     6553.17    166.41 o
   6   7  14       27.71       32.50     24.68 o
   7   7  14     2445.31     2418.79    109.53 o
  -9   8  14      104.47       73.88     21.53 o
  -8   8  14      849.26      858.63     35.43 o
  -7   8  14        8.41        2.11     12.33 o
  -6   8  14      993.51     1047.53     37.97 o
  -5   8  14       27.86       21.40     12.53 o
  -4   8  14     2488.89     2361.87     49.08 o
  -3   8  14      139.95      162.43     12.65 o
  -2   8  14      903.59     1005.23     30.47 o
  -1   8  14       13.70       28.01     11.81 o
   0   8  14     1748.39     1609.38     48.21 o
   1   8  14       19.44       55.88     13.21 o
   2   8  14     6613.96     6597.89     73.34 o
   3   8  14       15.66       42.78     13.46 o
   4   8  14     1184.22     1157.14     39.11 o
   5   8  14        0.08       46.34     26.48 o
   6   8  14     1018.60     1039.37     73.42 o
   7   8  14      121.03      117.96     35.51 o
  -8   9  14      108.12      149.23     20.31 o
  -7   9  14      186.15      228.14     21.24 o
  -6   9  14       37.33       32.69     14.07 o
  -5   9  14      663.98      600.99     28.07 o
  -4   9  14      219.89      208.19     26.74 o
  -3   9  14     2513.91     2496.56     59.50 o
  -2   9  14        1.14       15.50      9.97 o
  -1   9  14      478.75      509.17     21.22 o
   0   9  14      307.90      339.17     20.55 o
   1   9  14     3391.67     3432.51     54.73 o
   2   9  14       94.47      140.26     16.60 o
   3   9  14      754.90      774.06     31.01 o
   4   9  14       58.34       57.17     19.15 o
   5   9  14     2699.34     2584.89    107.13 o
   6   9  14        4.90       22.87     24.68 o
   7   9  14       43.24       31.90     27.08 o
  -8  10  14     2323.00     2451.07     95.95 o
  -7  10  14      224.75      244.59     22.59 o
  -6  10  14     1042.72     1147.08     37.70 o
  -5  10  14      289.50      301.69     21.90 o
  -4  10  14     3245.41     3142.82    126.24 o
  -3  10  14      179.45      202.41     18.63 o
  -2  10  14     8269.56     8582.39    279.45 o
  -1  10  14      227.55      236.19     16.19 o
   0  10  14     4178.69     4141.13    111.42 o
   1  10  14       85.66       73.65     14.67 o
   2  10  14    13833.32    13724.18    417.92 o
   3  10  14       44.60       49.60     21.22 o
   4  10  14     3530.68     3694.82     85.57 o
   5  10  14      186.72      181.76     37.31 o
   6  10  14     3175.06     3110.90    123.98 o
   7  10  14       14.56        6.02     24.07 o
  -8  11  14      194.06      236.21     28.45 o
  -7  11  14      778.36      794.14     43.91 o
  -6  11  14       58.27       76.79     16.56 o
  -5  11  14     1750.15     1825.84     51.95 o
  -4  11  14      170.28      171.35     21.99 o
  -3  11  14     3632.66     3517.61     65.32 o
  -2  11  14       69.22       63.38     14.15 o
  -1  11  14     1432.48     1409.83     36.62 o
   0  11  14       18.89       23.86     12.02 o
   1  11  14     3103.69     3169.29     61.45 o
   2  11  14       25.48       59.42     16.11 o
   3  11  14     7863.28     7976.21    244.15 o
   4  11  14        8.83       36.71     17.87 o
   5  11  14     2120.34     2072.73     98.70 o
   6  11  14       71.10       90.88     32.50 o
  -8  12  14      169.12      129.90     28.70 o
  -7  12  14       25.37       51.73     18.24 o
  -6  12  14        1.02        9.03     19.86 o
  -5  12  14       56.66       60.83     22.42 o
  -4  12  14       28.47       28.51     18.39 o
  -3  12  14       24.30       41.47     17.25 o
  -2  12  14      246.57      273.20     23.85 o
  -1  12  14       89.66      117.72     13.50 o
   0  12  14      360.16      408.63     43.03 o
   1  12  14       17.35       26.83     14.41 o
   2  12  14      188.62      187.62     22.24 o
   3  12  14       17.27       80.77     21.17 o
   4  12  14      286.65      210.04     40.32 o
   5  12  14        2.47       -5.42     21.67 o
   6  12  14      120.70      140.83     37.31 o
  -7  13  14      505.69      545.75     54.87 o
  -6  13  14      156.62      151.46     28.50 o
  -5  13  14     2065.93     2196.66    158.58 o
  -4  13  14        5.46       10.43     16.82 o
  -3  13  14      914.50      907.06     38.41 o
  -2  13  14      358.98      344.89     22.49 o
  -1  13  14     6270.46     6600.04    169.31 o
   0  13  14       25.43        2.30     16.18 o
   1  13  14     3721.61     4097.34    149.26 o
   2  13  14      171.50      253.20     32.50 o
   3  13  14     4928.94     5327.30    408.65 o
   4  13  14       23.50       35.51     27.08 o
   5  13  14       46.50       72.82     31.30 o
   6  13  14       25.78       33.70     27.68 o
  -7  14  14      527.79      684.48     49.15 o
  -6  14  14     4587.71     5259.05    223.58 o
  -5  14  14        2.30       24.95     28.29 o
  -4  14  14     1017.85     1093.56     53.11 o
  -3  14  14      407.89      386.06     24.19 o
  -2  14  14     5231.68     5650.57     83.22 o
  -1  14  14       18.09       -0.67     19.62 o
   0  14  14     1092.12      968.96     66.20 o
   1  14  14      283.77      316.47     39.12 o
   2  14  14     6727.80     6973.75    343.65 o
   3  14  14       32.44       22.87     27.68 o
   4  14  14     3917.22     3815.65    132.40 o
   5  14  14       60.02       63.19     31.30 o
  -6  15  14       61.89      104.06     43.03 o
  -5  15  14       54.36       46.04     34.61 o
  -4  15  14      134.70      134.21     42.73 o
  -3  15  14     1579.51     1761.22     63.81 o
  -2  15  14        9.66        4.07     16.85 o
  -1  15  14     1884.29     1967.66     65.30 o
   0  15  14       74.56       92.68     31.90 o
   1  15  14     2631.43     2992.94    111.34 o
   2  15  14       10.26       68.01     31.30 o
   3  15  14      258.07      219.67     41.53 o
   4  15  14        1.36      -10.23     21.67 o
   5  15  14     3593.50     3850.56    139.63 o
  -6  16  14     1517.78     1551.54    102.31 o
  -5  16  14       18.94       52.36     37.31 o
  -4  16  14      106.89      115.03     26.45 o
  -3  16  14      282.50      238.95     30.51 o
  -2  16  14     1521.15     1471.28     58.93 o
  -1  16  14      140.44       99.91     40.32 o
   0  16  14     1766.29     2004.72     92.68 o
   1  16  14       13.25       16.85     26.48 o
   2  16  14     2563.35     2539.15    106.53 o
   3  16  14        0.00        6.62     25.88 o
   4  16  14       14.62       -7.22     21.67 o
   5  16  14       32.93       37.31     29.49 o
  -5  17  14     5288.13     5830.61    178.75 o
  -4  17  14       69.80       63.29     46.64 o
  -3  17  14     1450.34     1675.47     65.15 o
  -2  17  14        5.08        7.78     19.93 o
  -1  17  14     4520.51     4566.75    142.64 o
   1  17  14     3563.29     3768.71    126.39 o
   2  17  14       14.05        2.41     23.47 o
   3  17  14     3812.49     3955.28    136.62 o
   4  17  14        0.04       -3.61     24.68 o
  -4  18  14     1302.24     1355.78     63.77 o
  -3  18  14      219.23      222.17     60.48 o
  -2  18  14      809.79      858.88     51.07 o
  -1  18  14       26.43       26.48     37.92 o
   2  18  14     1231.04     1198.86     77.64 o
   3  18  14       41.64       37.92     30.69 o
  -2  19  14        1.53       -1.20     39.12 o
  -1  19  14      116.93      140.83     47.55 o
  -9   1  15      247.33      307.01     31.19 o
  -8   1  15     1822.53     1928.12     49.53 o
  -7   1  15      180.48      167.88     18.84 o
  -6   1  15     2369.26     2389.20     50.07 o
  -5   1  15       54.98       68.52     10.90 o
  -4   1  15     4270.31     4222.50     55.04 o
  -3   1  15      374.67      363.52     16.74 o
  -2   1  15    14223.55    13737.89    373.85 o
  -1   1  15        0.17       23.25     12.04 o
   0   1  15     4120.31     4102.09     75.23 o
   1   1  15       15.74        7.82     11.90 o
   2   1  15     8369.28     7684.02    106.41 o
   3   1  15        0.97        4.47     11.83 o
   4   1  15     4125.06     4164.61     88.09 o
   5   1  15       96.22       84.03     20.21 o
   6   1  15     1946.74     2161.06    145.04 o
   7   1  15        4.26        6.40     14.21 o
   8   1  15     1983.11     2007.04     71.07 o
  -9   2  15     4087.49     4056.98    104.94 o
  -8   2  15      260.45      303.96     23.84 o
  -7   2  15     1183.90     1252.99     39.51 o
  -6   2  15       21.61       24.11     11.21 o
  -5   2  15     3860.63     3720.09     47.84 o
  -4   2  15      263.00      268.57     15.18 o
  -3   2  15     8500.33     8311.22    149.38 o
  -2   2  15        3.31       10.17     11.29 o
  -1   2  15    12067.80    11720.43    291.53 o
   0   2  15       91.51       88.02     15.05 o
   1   2  15     5263.87     4700.60     63.03 o
   2   2  15       97.32      104.77     15.57 o
   3   2  15     9051.33     8624.16    145.64 o
   4   2  15       31.61       15.66     16.58 o
   5   2  15     1413.96     1584.14     73.12 o
   6   2  15      215.56      193.14     26.37 o
   7   2  15     2586.43     2695.69     77.86 o
   8   2  15       78.44       79.72     21.49 o
  -9   3  15       46.85       60.14     25.10 o
  -8   3  15      319.33      396.94     26.44 o
  -7   3  15      252.88      249.51     21.49 o
  -6   3  15       58.36       56.03     12.75 o
  -5   3  15      144.01      137.45     14.12 o
  -4   3  15     2610.74     2716.40     39.79 o
  -3   3  15       85.02       85.84     10.78 o
  -2   3  15     1344.29     1201.10     36.57 o
  -1   3  15       64.85       96.29     14.43 o
   0   3  15     1395.08     1323.10     39.79 o
   1   3  15        0.35       21.41     12.16 o
   2   3  15      293.90      327.82     21.44 o
   3   3  15        7.69       29.92     13.31 o
   4   3  15     1526.94     1488.07     63.49 o
   5   3  15       65.22       59.62     19.14 o
   6   3  15      413.87      442.55     35.11 o
   7   3  15       22.89       29.32     17.66 o
   8   3  15      357.43      347.05     34.01 o
  -9   4  15       98.79      125.27     26.12 o
  -8   4  15      136.11      128.88     18.75 o
  -7   4  15     1075.78     1055.78     36.91 o
  -6   4  15        5.00       14.63     10.58 o
  -5   4  15      627.81      691.78     25.00 o
  -4   4  15      399.04      381.29     17.74 o
  -3   4  15     2328.97     2271.76     35.53 o
  -2   4  15      150.38      153.10     16.44 o
  -1   4  15     2249.24     2339.76     67.06 o
   0   4  15      116.58      140.42     20.50 o
   1   4  15     1853.28     1751.39     40.52 o
   2   4  15        4.51       35.56     13.10 o
   3   4  15     2850.62     2559.48     49.27 o
   4   4  15       54.10       56.83     19.14 o
   5   4  15      308.45      324.58     29.98 o
   6   4  15       90.64       71.04     20.64 o
   7   4  15      390.19      403.88     34.87 o
   8   4  15      174.91      190.18     39.72 o
  -9   5  15      266.24      320.47     30.20 o
  -8   5  15     1753.55     1999.93     51.33 o
  -7   5  15       74.08       72.08     15.76 o
  -6   5  15     4300.82     4338.17     58.76 o
  -5   5  15      387.32      407.16     20.68 o
  -4   5  15     3786.75     3834.98     72.23 o
  -3   5  15      255.02      268.28     14.88 o
  -2   5  15     9512.72     9585.70    247.62 o
  -1   5  15      231.03      248.16     22.41 o
   0   5  15    10578.69     9858.12    203.27 o
   1   5  15       23.56       27.65     12.48 o
   2   5  15    13408.86    12961.00    145.24 o
   3   5  15        5.13       19.05     12.85 o
   4   5  15     1173.18     1183.38     49.32 o
   5   5  15       72.54       59.85     19.36 o
   6   5  15     2734.60     2699.04     75.81 o
   7   5  15      115.37      102.91     34.30 o
  -9   6  15      472.23      427.60     33.78 o
  -8   6  15      162.33      168.37     20.35 o
  -7   6  15     1211.95     1222.67     40.13 o
  -6   6  15      259.27      279.11     21.88 o
  -5   6  15     5178.52     5419.38     84.84 o
  -4   6  15      169.85      166.79     14.92 o
  -3   6  15     1912.13     1927.70     38.00 o
  -2   6  15       61.61       79.55     12.39 o
  -1   6  15     6829.44     6580.34    138.03 o
   0   6  15        6.11       12.21     11.56 o
   1   6  15     8374.42     7937.04    118.92 o
   2   6  15       46.30       52.56     13.81 o
   3   6  15     1894.70     2009.36     47.69 o
   4   6  15        7.00       10.83     16.17 o
   5   6  15     2604.99     2494.71     70.88 o
   6   6  15       17.81       13.24     23.47 o
   7   6  15     2775.55     2974.89    122.77 o
  -8   7  15       61.95       71.27     17.10 o
  -7   7  15        4.16        3.37     13.19 o
  -6   7  15      421.33      428.14     25.75 o
  -5   7  15       71.40      100.53     16.85 o
  -4   7  15        1.15       12.46      9.81 o
  -3   7  15       12.08       22.40      9.03 o
  -2   7  15      274.81      302.33     19.76 o
  -1   7  15       27.22       65.32     13.45 o
   0   7  15     1292.49     1246.37     34.72 o
   1   7  15      338.41      356.82     23.91 o
   2   7  15       89.16       81.13     16.12 o
   3   7  15        0.77       22.21     12.48 o
   4   7  15       14.07        2.95     15.10 o
   5   7  15       23.94       52.96     28.29 o
   6   7  15      244.15      290.09     45.14 o
   7   7  15       14.38       30.09     25.28 o
  -8   8  15      224.41      222.33     22.91 o
  -7   8  15      827.00      905.45     45.00 o
  -6   8  15      139.50      148.03     18.85 o
  -5   8  15     4223.62     4236.83    159.14 o
  -4   8  15      222.61      204.32     19.01 o
  -3   8  15     6317.63     6307.90    110.37 o
  -2   8  15      201.22      234.87     16.84 o
  -1   8  15     6680.93     6637.60    154.89 o
   0   8  15      138.22      173.27     20.10 o
   1   8  15     8395.82     8184.95    147.15 o
   2   8  15        4.53       14.42     12.86 o
   3   8  15     3020.48     3020.65     74.42 o
   4   8  15      145.47      107.13     32.50 o
   5   8  15     2657.05     2424.20    106.53 o
   6   8  15        5.05       27.08     24.68 o
   7   8  15     2006.19     2311.06    111.34 o
  -8   9  15      604.81      653.05     39.07 o
  -7   9  15      267.62      284.51     23.81 o
  -6   9  15     4524.98     4592.41    169.22 o
  -5   9  15       96.73      102.20     16.92 o
  -4   9  15     2791.63     2811.54     94.08 o
  -3   9  15      153.98      112.24     16.37 o
  -2   9  15     7659.79     7611.66    262.60 o
  -1   9  15        3.74       11.15     11.55 o
   0   9  15     7100.51     6645.70    169.02 o
   1   9  15      111.69      119.56     23.98 o
   2   9  15     6855.68     7066.89    157.32 o
   3   9  15       46.11       38.52     27.68 o
   4   9  15     1762.77     1704.41     89.67 o
   5   9  15      175.45      170.92     37.92 o
   6   9  15     4758.26     4978.40    157.08 o
  -8  10  15       33.70       20.12     21.04 o
  -7  10  15      437.63      447.65     28.73 o
  -6  10  15       46.28       69.56     16.43 o
  -5  10  15      336.45      449.39     51.03 o
  -4  10  15      130.69      114.24     16.92 o
  -3  10  15     1334.73     1351.41     65.33 o
  -2  10  15        0.06        5.97     16.20 o
  -1  10  15      307.64      316.50     18.51 o
   0  10  15        0.08       13.05     12.25 o
   1  10  15      782.02      826.61     30.45 o
   2  10  15       22.96       47.37     17.19 o
   3  10  15      204.70      173.93     36.71 o
   4  10  15      102.77      110.14     32.50 o
   5  10  15     1468.20     1429.97     84.86 o
   6  10  15        0.03       24.07     27.08 o
  -7  11  15      111.06      149.89     39.44 o
  -6  11  15     1024.70      976.32     43.69 o
  -5  11  15       76.00       68.22     16.76 o
  -4  11  15     1294.79     1226.48     55.48 o
  -3  11  15       51.41       64.38     19.16 o
  -2  11  15     2723.72     2833.33    130.05 o
  -1  11  15      199.32      198.71     25.08 o
   0  11  15     1270.26     1186.34     51.02 o
   1  11  15       60.01       67.08     21.65 o
   2  11  15     1516.35     1596.03     72.52 o
   3  11  15      186.66      219.67     40.32 o
   4  11  15       92.18       61.99     30.09 o
   5  11  15      273.62      352.68     49.35 o
   6  11  15     1907.85     2012.55    104.12 o
  -7  12  15     1832.16     1921.43    152.30 o
  -6  12  15      359.84      457.29     51.61 o
  -5  12  15     3656.49     3829.17    116.68 o
  -4  12  15        2.76      -12.84     16.28 o
  -3  12  15     3179.13     3075.93     93.64 o
  -2  12  15        3.17      -10.63     14.71 o
  -1  12  15     8860.15     8734.21    229.58 o
   0  12  15      246.01      221.48     42.13 o
   1  12  15     4230.41     4216.48    131.80 o
   2  12  15      182.49      227.45     30.41 o
   3  12  15     2434.02     2484.39    107.13 o
   4  12  15      272.11      236.52     42.73 o
   5  12  15     2231.56     2229.81    108.33 o
  -6  13  15      972.97      979.45     54.68 o
  -5  13  15      101.49      164.67     46.64 o
  -4  13  15     2052.07     2115.83     63.04 o
  -3  13  15        7.39       -0.76     16.67 o
  -2  13  15     3779.37     3729.36     80.38 o
  -1  13  15       13.38        5.40     21.04 o
   0  13  15      794.38      811.88     63.79 o
   1  13  15      153.18      170.92     39.72 o
   2  13  15      635.67      606.05     58.98 o
   3  13  15       17.15       18.66     25.88 o
   4  13  15     2443.82     2399.53    108.33 o
   5  13  15        7.04      -14.44     22.27 o
  -6  14  15       10.75       33.15     40.32 o
  -5  14  15      406.79      485.36     42.55 o
  -4  14  15      147.16      193.77     49.35 o
  -3  14  15      152.98      139.46     29.35 o
  -2  14  15       47.00       57.09     23.82 o
  -1  14  15      264.37      244.24     31.49 o
   0  14  15      287.88      278.65     47.55 o
   1  14  15       15.67       36.71     29.49 o
   2  14  15       45.22       96.90     33.10 o
   3  14  15        2.39      -13.24     22.87 o
   4  14  15        0.80       17.45     27.68 o
   5  14  15      280.76      219.07     44.54 o
  -5  15  15      253.69      266.61     53.56 o
  -4  15  15     2124.29     2320.69    110.74 o
  -3  15  15        1.58       -4.81     33.70 o
  -2  15  15     3217.48     3430.68     85.32 o
  -1  15  15      476.26      424.90     52.96 o
   0  15  15     5570.65     5378.63    149.86 o
   1  15  15       71.50       80.65     33.70 o
   2  15  15     3827.50     3786.76    130.60 o
   3  15  15       11.86       -1.81     24.68 o
   4  15  15      645.96      659.61     65.00 o
  -5  16  15     3526.71     3783.76    146.25 o
  -4  16  15        0.42       24.07     34.91 o
  -3  16  15     2757.46     2864.66     81.39 o
  -2  16  15      410.12      454.99     59.58 o
   0  16  15      268.06      246.15     43.33 o
   1  16  15     2061.13     2218.38    101.71 o
   2  16  15       10.41       -9.03     25.88 o
   3  16  15     3218.89     3274.60    126.99 o
   4  16  15        0.01      -10.23     24.07 o
  -4  17  15      475.89      450.78     62.59 o
  -3  17  15        4.41       17.15     21.13 o
  -2  17  15       59.79       85.46     40.32 o
   1  17  15       76.71      116.76     37.31 o
   2  17  15      113.70      127.59     39.12 o
   3  17  15      149.92      267.22     46.34 o
  -2  18  15        6.09      -19.26     37.31 o
  -9   0  16        3.49      -15.05     25.28 o
  -8   0  16     4028.55     4056.80    101.24 o
  -7   0  16     1172.66     1199.13     56.43 o
  -6   0  16     5182.99     5297.47    105.57 o
  -5   0  16     2119.57     1972.52     68.61 o
  -4   0  16    13243.77    13008.33    365.94 o
  -3   0  16     2616.73     2447.57     98.99 o
  -2   0  16    18458.12    18102.42   1094.44 o
  -1   0  16        2.64        9.90     24.68 o
   0   0  16     5643.68     5332.58    220.57 o
   1   0  16      143.61      128.75     23.83 o
   2   0  16     6731.14     6392.65    108.94 o
   3   0  16       62.14       28.29     27.08 o
   4   0  16     3899.90     4087.08    127.59 o
   5   0  16      959.90      834.15     63.79 o
   6   0  16     6030.67     6012.36    162.50 o
   7   0  16        4.58        9.03     23.47 o
   8   0  16     2847.94     3001.37    123.98 o
  -9   1  16     3118.00     3399.96     97.22 o
  -8   1  16      117.11      118.82     19.10 o
  -7   1  16      886.87      910.51     35.24 o
  -6   1  16      225.61      225.42     20.88 o
  -5   1  16     1337.35     1278.64     38.02 o
  -4   1  16     1258.33     1234.46     31.91 o
  -3   1  16     1543.81     1606.06     41.90 o
  -2   1  16       13.04       54.79     13.55 o
  -1   1  16     5748.92     5457.07    122.74 o
   0   1  16      348.47      372.53     22.98 o
   1   1  16     1429.15     1441.75     38.14 o
   2   1  16       27.65       40.81     13.34 o
   3   1  16     1412.68     1490.71     55.51 o
   4   1  16     1207.18     1101.55     49.99 o
   5   1  16     1526.14     1530.24     58.49 o
   6   1  16     1151.07     1058.32     51.92 o
   7   1  16     1295.43     1360.81     58.49 o
   8   1  16        3.04       35.51     25.28 o
  -8   2  16      268.03      294.06     24.81 o
  -7   2  16       42.19       39.19     14.57 o
  -6   2  16      490.97      482.61     26.94 o
  -5   2  16      654.19      612.55     28.63 o
  -4   2  16       49.18       66.10     12.40 o
  -3   2  16      271.49      308.53     16.61 o
  -2   2  16       66.94       77.14     14.69 o
  -1   2  16       55.94      109.75     15.57 o
   0   2  16      826.03      847.55     30.82 o
   1   2  16      180.79      206.61     18.56 o
   2   2  16     1584.82     1452.56     38.96 o
   3   2  16        0.78       11.13     17.43 o
   4   2  16       64.39       54.47     20.00 o
   5   2  16     1339.21     1171.93     70.42 o
   6   2  16      406.41      450.22     37.22 o
   7   2  16        6.40       47.24     19.58 o
  -8   3  16       34.14       41.56     15.73 o
  -7   3  16     1883.64     1937.16     49.13 o
  -6   3  16      311.98      283.35     22.56 o
  -5   3  16     8803.39     8673.16    110.50 o
  -4   3  16     1061.97     1081.86     43.48 o
  -3   3  16     5125.87     5131.46     90.18 o
  -2   3  16       60.28       74.68     14.51 o
  -1   3  16     6180.67     5863.48    171.22 o
   0   3  16      106.99      100.07     15.73 o
   1   3  16     4271.55     4052.53     61.27 o
   2   3  16       67.23       59.51     17.10 o
   3   3  16     2461.53     2585.43     71.63 o
   4   3  16      414.08      373.71     32.45 o
   5   3  16     1917.99     2003.30     66.29 o
   6   3  16       12.79       12.91     16.38 o
   7   3  16     3696.69     3799.85     95.28 o
  -8   4  16     2788.36     2894.07     62.02 o
  -7   4  16      351.58      396.89     28.32 o
  -6   4  16     5215.31     5197.77     82.87 o
  -5   4  16       12.37       26.13     12.54 o
  -4   4  16     4660.51     4676.04     68.33 o
  -3   4  16        6.13        7.81      9.41 o
  -2   4  16     5251.25     4887.92    123.70 o
  -1   4  16      297.11      282.33     26.58 o
   0   4  16     6401.78     6349.48    163.05 o
   1   4  16      535.91      471.69     25.10 o
   2   4  16     2906.65     2907.17     61.92 o
   3   4  16       24.09        6.96     17.43 o
   4   4  16     1992.96     1999.14     65.07 o
   5   4  16       22.86       12.64     17.01 o
   6   4  16     2618.65     2820.61     80.50 o
   7   4  16      148.87      144.69     25.53 o
  -8   5  16       31.11       41.11     16.34 o
  -7   5  16       12.43       15.28     13.96 o
  -6   5  16        8.26        9.57     13.03 o
  -5   5  16      681.26      682.61     26.08 o
  -4   5  16       40.31       67.31     12.39 o
  -3   5  16       68.16       99.55     13.05 o
  -2   5  16        6.72       20.24     14.35 o
  -1   5  16      434.41      388.99     23.23 o
   0   5  16      403.54      394.40     24.47 o
   1   5  16       26.20       27.39     13.99 o
   2   5  16       36.95       43.97     16.38 o
   3   5  16      587.23      547.47     38.04 o
   4   5  16        1.69       -6.32     15.32 o
   5   5  16       72.62       83.99     21.46 o
   6   5  16       15.90       24.10     17.23 o
   7   5  16      160.32      181.76     39.72 o
  -8   6  16      374.42      433.53     32.49 o
  -7   6  16        1.91        0.09     13.29 o
  -6   6  16     2227.01     2036.72     49.11 o
  -5   6  16      121.73      161.50     19.11 o
  -4   6  16     1204.04     1289.85     32.65 o
  -3   6  16      178.08      193.23     15.83 o
  -2   6  16     2526.91     2361.57     95.17 o
  -1   6  16        8.79       13.70     15.46 o
   0   6  16     2073.43     2057.33     45.20 o
   1   6  16      374.32      362.50     26.38 o
   2   6  16     1204.40     1251.72     52.88 o
   3   6  16        0.75        7.20     16.35 o
   4   6  16      278.35      308.90     30.99 o
   5   6  16       66.30       71.67     20.37 o
   6   6  16     1871.92     1971.02    100.51 o
  -8   7  16      536.55      566.99     37.02 o
  -7   7  16     3222.42     3338.35     89.29 o
  -6   7  16      264.44      261.84     22.73 o
  -5   7  16    10454.89    10214.48    194.24 o
  -4   7  16      510.30      532.66     27.07 o
  -3   7  16     4897.39     4799.92    146.76 o
  -2   7  16      120.83      119.37     16.06 o
  -1   7  16     8890.93     8393.79    287.25 o
   0   7  16      326.62      319.60     30.78 o
   1   7  16     3853.77     3899.90     69.91 o
   2   7  16        3.15       -4.13     17.01 o
   3   7  16     4574.80     4617.51     94.37 o
   4   7  16      255.19      189.20     26.72 o
   5   7  16     3061.54     3187.33    123.38 o
   6   7  16        0.08       12.04     24.68 o
  -8   8  16     1525.82     1636.02     59.67 o
  -7   8  16       49.50       47.36     16.75 o
  -6   8  16     2606.95     2600.93     76.27 o
  -5   8  16      173.01      186.12     20.47 o
  -4   8  16     1518.17     1593.81     55.86 o
  -3   8  16      116.67      130.29     16.94 o
  -2   8  16     1363.02     1304.73     41.68 o
  -1   8  16       23.64       57.86     17.78 o
   0   8  16     1145.16     1215.32     62.37 o
   1   8  16        0.58        7.28     15.56 o
   2   8  16     2378.41     2364.21     69.18 o
   3   8  16       11.72        2.24     17.63 o
   4   8  16      433.52      513.37     55.97 o
   5   8  16       32.53       58.38     29.49 o
   6   8  16     1044.26     1216.92     81.85 o
  -7   9  16        1.46      -13.28     13.97 o
  -6   9  16      174.15      202.73     21.25 o
  -5   9  16      574.71      647.87     30.51 o
  -4   9  16       19.93       24.80     14.46 o
  -3   9  16      340.82      369.19     34.49 o
  -2   9  16       10.51       16.59     16.64 o
  -1   9  16     3430.58     3379.89    100.85 o
   0   9  16       50.48       62.32     18.14 o
   1   9  16      218.42      232.92     35.60 o
   2   9  16       11.46       18.68     19.76 o
   3   9  16      427.04      401.43     49.35 o
   4   9  16      112.77       82.45     33.10 o
   5   9  16      486.88      456.80     54.77 o
   6   9  16      117.09      128.79     38.52 o
  -7  10  16      194.23      203.91     23.23 o
  -6  10  16     2669.99     2690.70     74.45 o
  -5  10  16      584.99      578.39     43.61 o
  -4  10  16     4488.62     4507.67    129.26 o
  -3  10  16      123.77      109.57     17.49 o
  -2  10  16     7624.74     7311.46    290.46 o
  -1  10  16       42.28       47.22     22.31 o
   0  10  16     2457.63     2455.76     64.75 o
   1  10  16       28.49       12.01     16.18 o
   2  10  16     3180.41     3184.93    119.77 o
   3  10  16       38.36        4.81     26.48 o
   4  10  16     2780.41     2888.22    119.16 o
   5  10  16        3.10      -21.06     21.06 o
  -7  11  16     3951.73     4021.64    103.37 o
  -6  11  16      148.16      161.52     21.21 o
  -5  11  16     1528.53     1580.72     44.59 o
  -4  11  16        0.64      -12.41     12.41 o
  -3  11  16     5697.07     5676.65    212.52 o
  -2  11  16      252.24      221.71     24.04 o
  -1  11  16     2819.29     2707.43     74.34 o
   0  11  16       17.41        4.56     21.04 o
   1  11  16     2810.68     2811.56     76.54 o
   2  11  16       32.93       45.74     28.89 o
   3  11  16     1576.65     1608.71     90.28 o
   4  11  16      140.13      144.44     37.31 o
   5  11  16     3339.86     3484.04    135.41 o
  -6  12  16      191.45      235.50     31.45 o
  -5  12  16       56.86       59.93     17.30 o
  -4  12  16        6.15       -1.54     28.01 o
  -3  12  16       16.96       14.18     18.71 o
  -2  12  16      282.14      301.94     36.13 o
  -1  12  16      157.67      151.06     41.53 o
   0  12  16      474.01      447.77     52.96 o
   1  12  16       13.54       60.18     33.70 o
   2  12  16       38.26       54.77     30.09 o
   3  12  16       21.44       33.10     28.29 o
   4  12  16      236.20      322.59     49.35 o
   5  12  16       17.03       17.45     27.68 o
  -6  13  16        1.82       -1.03     22.59 o
  -5  13  16     1349.44     1565.67     70.11 o
  -4  13  16       36.76        2.22     19.44 o
  -3  13  16     1384.14     1294.18     46.78 o
  -2  13  16       79.04       88.79     38.22 o
  -1  13  16     1800.79     1851.25     92.08 o
   0  13  16       41.21       30.69     30.69 o
   1  13  16     1263.09     1293.35     81.85 o
   2  13  16       30.71       56.57     30.69 o
   3  13  16     1074.02     1055.02     75.83 o
   4  13  16        1.11       12.64     27.08 o
  -5  14  16      107.34      169.31     32.64 o
  -4  14  16     3079.40     3360.47     90.34 o
  -3  14  16      130.25       78.67     35.51 o
  -2  14  16     4314.39     4174.93    130.60 o
  -1  14  16      183.40      166.11     43.33 o
   0  14  16     2186.13     2530.13    109.53 o
   1  14  16        5.31      -10.83     28.29 o
   2  14  16     3163.16     3157.84    123.98 o
   3  14  16       46.40        3.01     27.68 o
   4  14  16     3398.99     3455.15    134.81 o
  -4  15  16       70.60       31.30     38.52 o
  -3  15  16     1320.83     1390.85     90.28 o
  -2  15  16       18.94        2.41     32.50 o
  -1  15  16      563.35      556.70     61.99 o
   0  15  16       29.30       35.51     31.90 o
   1  15  16      669.04      684.29     65.00 o
   2  15  16      188.85      199.81     43.93 o
   3  15  16     2017.81     2258.70    108.93 o
  -3  16  16       40.48       41.53     40.32 o
   0  16  16      490.68      482.67     58.98 o
   1  16  16       89.42      125.78     37.31 o
   2  16  16      508.93      542.86     60.79 o
   1  17  16      748.14      767.95     69.21 o
  -8   1  17     3546.05     3680.52    145.34 o
  -7   1  17      102.41       76.41     17.73 o
  -6   1  17     1790.92     1785.03     46.52 o
  -5   1  17      172.15      167.81     18.99 o
  -4   1  17     4198.34     4059.41     97.12 o
  -3   1  17      221.81      230.21     32.77 o
  -2   1  17     5446.76     5136.96    102.56 o
  -1   1  17       63.17       73.96     24.21 o
   0   1  17     1937.95     1817.78     62.98 o
   1   1  17        6.20       13.06     20.05 o
   2   1  17     3108.80     3179.43     81.49 o
   3   1  17       13.13        8.20     18.24 o
   4   1  17     2615.77     2759.71     78.73 o
   5   1  17       66.13       61.39     21.28 o
   6   1  17     2994.41     2979.33     84.47 o
   7   1  17      133.40      142.04     26.60 o
  -8   2  17      285.15      276.57     34.68 o
  -7   2  17     2083.57     1937.95     50.18 o
  -6   2  17      167.21      195.80     21.40 o
  -5   2  17     4063.97     4082.76     98.07 o
  -4   2  17        2.87       -6.76     11.79 o
  -3   2  17     2536.17     2340.86     73.18 o
  -2   2  17      118.21      116.21     19.74 o
  -1   2  17     6948.25     6742.57    116.65 o
   0   2  17        0.52      -18.83     19.36 o
   1   2  17      729.70      791.18     45.25 o
   2   2  17      271.33      250.35     29.28 o
   3   2  17     5408.22     5341.75    104.65 o
   4   2  17       66.56       55.93     20.31 o
   5   2  17     1680.13     1798.05     65.75 o
   6   2  17       33.25       13.84     18.72 o
   7   2  17     4930.39     4980.81    155.88 o
  -8   3  17      615.86      579.18     44.53 o
  -7   3  17       12.16        9.28     14.13 o
  -6   3  17      292.78      288.68     23.26 o
  -5   3  17       89.92       95.29     17.17 o
  -4   3  17     1104.25     1039.58     34.35 o
  -3   3  17       12.75       11.74     22.51 o
  -2   3  17      263.40      312.88     26.55 o
  -1   3  17        5.28       40.41     17.04 o
   0   3  17      761.99      770.38     44.90 o
   1   3  17        7.75        9.89     22.57 o
   2   3  17       55.55      110.69     33.70 o
   3   3  17        3.31       34.34     19.14 o
   4   3  17      776.98      709.35     42.98 o
   5   3  17       53.62       32.50     19.19 o
   6   3  17      508.90      532.93     57.17 o
   7   3  17        3.29       21.06     27.08 o
  -8   4  17       52.44       48.51     24.25 o
  -7   4  17      613.58      693.29     34.10 o
  -6   4  17        0.26        1.88     13.72 o
  -5   4  17     1697.57     1592.37     43.58 o
  -4   4  17       97.84      113.81     16.80 o
  -3   4  17     2425.92     2533.40     97.64 o
  -2   4  17      111.73      106.79     20.20 o
  -1   4  17      732.16      657.15     41.29 o
   0   4  17       10.73       -8.27     19.02 o
   1   4  17     1245.78     1210.44     52.56 o
   2   4  17      310.57      307.43     32.88 o
   3   4  17     2103.61     2248.23     70.12 o
   4   4  17        2.11       -3.76     17.75 o
   5   4  17      363.83      316.07     32.33 o
   6   4  17       53.51       79.71     22.12 o
  -8   5  17     2052.07     2065.38     76.81 o
  -7   5  17      913.05     1005.50     38.86 o
  -6   5  17     5150.14     5263.64    165.84 o
  -5   5  17        0.50       -0.64     12.27 o
  -4   5  17     3384.52     3322.74     75.40 o
  -3   5  17      587.12      597.93     28.40 o
  -2   5  17     4155.92     4080.17    126.18 o
  -1   5  17       33.57       16.42     15.93 o
   0   5  17     3095.39     3003.50     79.36 o
   1   5  17      143.05      117.21     25.44 o
   2   5  17     5412.26     5462.03    104.99 o
   3   5  17        0.02       -2.71     16.96 o
   4   5  17     1683.73     1756.90     63.77 o
   5   5  17        4.10       -5.28     16.61 o
   6   5  17     3090.45     3275.41     88.98 o
  -7   6  17     1106.86     1069.09     45.35 o
  -6   6  17       64.43       83.58     18.00 o
  -5   6  17     4382.99     4455.59     85.43 o
  -4   6  17        2.64        0.85     12.84 o
  -3   6  17     1398.98     1430.24     39.16 o
  -2   6  17       65.27       86.18     25.70 o
  -1   6  17     2421.80     2399.92    106.62 o
   0   6  17        1.08      -14.16     19.14 o
   1   6  17     2899.51     2960.03    144.74 o
   2   6  17       76.20       73.81     23.36 o
   3   6  17     2398.57     2396.82     76.13 o
   4   6  17       21.10       10.17     17.01 o
   5   6  17     2436.25     2587.94     77.71 o
   6   6  17       97.30       96.90     36.11 o
  -7   7  17       96.38      134.28     24.45 o
  -6   7  17        5.15        3.58     14.81 o
  -5   7  17      111.11      121.37     18.89 o
  -4   7  17       22.80       23.17     13.75 o
  -3   7  17       19.89       19.94     15.20 o
  -2   7  17      528.16      485.84     46.14 o
  -1   7  17       78.52      105.94     20.43 o
   0   7  17      121.54       67.21     25.07 o
   1   7  17       33.41       30.01     21.91 o
   2   7  17       76.87       80.40     22.97 o
   3   7  17        1.48        1.76     18.08 o
   4   7  17        0.38        3.24     17.43 o
   5   7  17      208.12      216.06     43.33 o
  -7   8  17     1783.97     1832.05     77.44 o
  -6   8  17       67.93       55.85     17.06 o
  -5   8  17     3882.70     3843.88     83.48 o
  -4   8  17      999.17     1003.90     48.39 o
  -3   8  17     2733.28     2731.39     99.78 o
  -2   8  17       96.53      117.96     20.09 o
  -1   8  17     5349.00     5201.52    169.76 o
   0   8  17      105.73       86.36     24.68 o
   1   8  17     2748.50     2708.63     75.76 o
   2   8  17       18.96       10.76     20.64 o
   3   8  17     2553.76     2613.35     75.57 o
   4   8  17       45.06       42.73     30.69 o
   5   8  17     4011.88     4400.64    150.46 o
  -7   9  17       61.44       38.52     21.65 o
  -6   9  17     2897.16     2863.39     83.74 o
  -5   9  17      210.41      200.53     21.61 o
  -4   9  17     2090.84     2097.40     73.23 o
  -3   9  17       27.89       10.87     17.53 o
  -2   9  17     3651.37     3421.38     86.54 o
  -1   9  17       50.64       64.13     18.13 o
   0   9  17     3154.91     3172.45     82.67 o
   1   9  17      169.08      133.76     27.62 o
   2   9  17     3068.42     3089.44     81.55 o
   3   9  17        0.00       -8.43     26.48 o
   4   9  17     3232.56     3530.98    134.21 o
   5   9  17       85.05       84.86     35.51 o
  -6  10  17      142.34      115.31     23.71 o
  -5  10  17      176.33      141.34     20.83 o
  -4  10  17      308.33      283.95     22.87 o
  -3  10  17      329.67      320.19     28.96 o
  -2  10  17       27.97        8.65     23.05 o
  -1  10  17       10.32       22.77     39.42 o
   0  10  17       70.98       54.22     23.17 o
   1  10  17      542.34      461.01     54.77 o
   2  10  17       30.64       13.24     30.09 o
   3  10  17      422.39      488.09     55.97 o
   4  10  17       22.76       45.14     31.30 o
  -6  11  17      652.59      618.02     33.91 o
  -5  11  17      103.62       99.71     19.03 o
  -4  11  17     1439.85     1442.10     51.04 o
  -3  11  17       74.50       63.76     20.97 o
  -2  11  17     2443.78     2338.27     74.19 o
  -1  11  17        2.13       -4.36     22.76 o
   0  11  17      919.36      949.10     71.62 o
   1  11  17      225.88      201.01     43.33 o
   2  11  17      897.90      862.43     69.81 o
   3  11  17        2.35       -5.42     25.28 o
   4  11  17     2280.20     2539.76    117.36 o
  -5  12  17     1515.69     1401.80     49.60 o
  -4  12  17        0.65      -18.47     18.47 o
  -3  12  17     2929.92     3103.56     68.66 o
  -2  12  17       25.98       -7.94     22.74 o
  -1  12  17     3701.30     3617.05    130.00 o
   0  12  17     1051.83     1003.87     76.43 o
   1  12  17     2045.62     2126.29    102.91 o
   2  12  17      175.16      119.77     38.52 o
   3  12  17     2905.42     2950.21    123.38 o
  -5  13  17      116.14       76.71     21.08 o
  -4  13  17      702.41      589.42     37.94 o
  -3  13  17       29.35       21.03     26.37 o
  -2  13  17     1260.41     1283.72     84.86 o
  -1  13  17       13.36      -27.68     27.68 o
   0  13  17      166.46      168.51     45.14 o
   1  13  17      476.23      347.86     53.56 o
   2  13  17     2026.98     2366.43    111.94 o
   3  13  17        3.69       16.85     31.30 o
  -4  14  17       81.54       32.50     37.31 o
  -3  14  17      138.23      149.26     44.54 o
  -2  14  17       20.14       10.83     32.50 o
  -1  14  17      158.28      149.86     41.53 o
   0  14  17      390.35      406.24     57.78 o
   1  14  17        6.78        1.20     30.69 o
   2  14  17      355.30      318.37     50.55 o
   3  14  17      613.95      751.70     71.02 o
  -2  15  17     2683.55     2804.56    117.96 o
  -1  15  17       87.62       43.93     38.52 o
   0  15  17     3386.24     3809.63    136.62 o
   1  15  17      594.40      439.94     57.17 o
   2  15  17     4598.00     4755.12    157.08 o
   0  16  17      148.45      140.23     42.73 o
  -7   0  18      130.80       87.27     34.30 o
  -6   0  18     1007.81      943.64     52.85 o
  -5   0  18      822.63      846.36     48.24 o
  -4   0  18    11606.47    10539.99    217.87 o
  -3   0  18      604.65      515.17     60.79 o
  -2   0  18     1521.47     1525.06     87.87 o
  -1   0  18       44.08       49.35     35.51 o
   0   0  18     9333.88     9039.00    193.19 o
   1   0  18       38.99       20.46     30.69 o
   2   0  18     1482.07     1448.62     84.26 o
   3   0  18       52.66       39.12     29.49 o
   4   0  18     7060.05     7141.41    179.95 o
   5   0  18      263.91      209.44     43.93 o
   6   0  18     3352.47     3604.41    135.41 o
  -7   1  18      539.44      568.06     35.95 o
  -6   1  18       46.48       37.94     15.86 o
  -5   1  18      584.86      602.18     29.81 o
  -4   1  18        0.78        6.33     23.55 o
  -3   1  18     1532.48     1486.54     62.77 o
  -2   1  18       64.45       43.33     25.32 o
  -1   1  18     3308.84     3009.77     82.35 o
   0   1  18       15.50       34.11     23.62 o
   1   1  18     1052.58      974.88     50.84 o
   2   1  18        9.71       23.95     20.41 o
   3   1  18      751.53      797.20     47.01 o
   4   1  18       23.34       44.14     21.27 o
   5   1  18     1214.80     1203.25     57.14 o
   6   1  18        0.62       21.91     20.64 o
  -7   2  18       22.36       15.55     17.65 o
  -6   2  18       86.58       66.32     16.87 o
  -5   2  18        4.52        5.31     13.48 o
  -4   2  18      666.95      607.01     49.05 o
  -3   2  18      117.78      115.15     30.32 o
  -2   2  18       10.59       37.16     25.68 o
  -1   2  18        3.00       49.27     25.01 o
   0   2  18     1205.18     1116.26     66.20 o
   1   2  18      143.11      152.05     28.28 o
   2   2  18      259.09      272.10     32.33 o
   3   2  18        9.18       13.83     19.36 o
   4   2  18       45.69       43.80     23.17 o
   5   2  18        0.01       28.71     19.56 o
   6   2  18      760.40      701.73     75.53 o
  -7   3  18      855.50      810.26     42.19 o
  -6   3  18      151.60      189.54     21.57 o
  -5   3  18     5043.16     4913.99     73.62 o
  -4   3  18      342.96      293.54     36.57 o
  -3   3  18     2407.53     2270.41     75.32 o
  -2   3  18       49.66       54.45     25.36 o
  -1   3  18     3107.09     3036.30     82.55 o
   0   3  18       99.85       78.54     25.11 o
   1   3  18     2986.03     2840.68     79.72 o
   2   3  18        0.86        9.78     19.99 o
   3   3  18     3098.72     3264.98     86.76 o
   4   3  18       14.12        5.92     18.93 o
   5   3  18     3270.23     3481.42     92.20 o
   6   3  18       45.38       20.46     28.29 o
  -7   4  18      371.07      320.32     30.53 o
  -6   4  18     1785.33     1709.03     47.96 o
  -5   4  18      119.83      118.05     18.37 o
  -4   4  18     1468.88     1461.96     61.73 o
  -3   4  18        7.29      -15.73     23.12 o
  -2   4  18     4045.06     3870.46     93.84 o
  -1   4  18       97.84       81.62     26.17 o
   0   4  18     2288.33     2159.11     70.81 o
   1   4  18       22.85       11.42     20.18 o
   2   4  18     2395.13     2411.51     74.42 o
   3   4  18       18.34        8.17     19.14 o
   4   4  18     1674.44     1743.10     65.95 o
   5   4  18        2.24       -5.42     17.45 o
   6   4  18     2109.54     2107.64    103.52 o
  -7   5  18       97.67       86.36     24.84 o
  -6   5  18       61.65       53.14     17.93 o
  -5   5  18        3.48       -0.08     14.13 o
  -4   5  18       37.98       60.99     20.42 o
  -3   5  18       32.08      -22.51     22.51 o
  -2   5  18      150.20      152.74     29.79 o
  -1   5  18      146.12      120.88     29.13 o
   0   5  18       29.84       35.93     23.17 o
   1   5  18        0.81       22.04     21.46 o
   2   5  18       10.95       53.74     22.74 o
   3   5  18      684.50      674.33     44.04 o
   4   5  18       13.79       21.86     19.95 o
   5   5  18        4.51       15.61     19.36 o
  -7   6  18        4.97      -19.07     19.14 o
  -6   6  18     2067.88     2175.12     54.70 o
  -5   6  18       31.61       15.40     15.64 o
  -4   6  18      800.35      721.08     38.74 o
  -3   6  18       10.65       16.41     24.89 o
  -2   6  18     3445.08     3402.55     88.50 o
  -1   6  18        3.63       23.45     22.97 o
   0   6  18      310.60      271.01     54.47 o
   1   6  18        5.76      -10.52     28.89 o
   2   6  18     2928.60     2961.27     81.97 o
   3   6  18        0.68       -3.48     19.52 o
   4   6  18      428.07      455.32     38.73 o
   5   6  18       39.85       55.37     32.50 o
  -6   7  18      292.10      375.59     27.44 o
  -5   7  18     4675.56     4851.10    118.92 o
  -4   7  18      110.90       97.20     23.12 o
  -3   7  18     3221.59     3071.70    128.19 o
  -2   7  18      301.34      293.74     36.38 o
  -1   7  18     5011.99     4952.94    104.44 o
   0   7  18       62.43        7.25     24.25 o
   1   7  18     2786.72     2838.02     80.35 o
   2   7  18       11.82       -1.08     20.21 o
   3   7  18     5611.12     5612.40    111.96 o
   4   7  18       30.84        6.02     28.29 o
  -6   8  18      787.74      798.10     41.86 o
  -5   8  18        0.28       -7.39     14.80 o
  -4   8  18      365.19      321.12     29.69 o
  -3   8  18       39.41       64.13     28.08 o
  -2   8  18      201.48      195.10     33.12 o
  -1   8  18       60.21       83.20     27.08 o
   0   8  18      921.78      876.34     50.43 o
   1   8  18        0.70      -15.21     19.79 o
   2   8  18     1576.32     1585.72     62.68 o
   3   8  18        9.36       45.74     33.10 o
   4   8  18      548.98      507.95     59.58 o
  -6   9  18      200.15      217.53     27.94 o
  -5   9  18      487.21      468.94     29.63 o
  -4   9  18        1.58       -7.17     18.81 o
  -3   9  18      787.70      788.96     51.97 o
  -2   9  18       10.98       -0.22     24.25 o
  -1   9  18     2383.11     2339.76     75.54 o
   0   9  18       19.23        1.20     22.98 o
   1   9  18       81.50       84.52     30.99 o
   2   9  18       88.32      134.21     39.72 o
   3   9  18      775.78      816.09     70.42 o
   4   9  18        6.19       16.25     28.89 o
  -5  10  18      129.43      116.42     26.16 o
  -4  10  18     3362.76     3318.28     92.34 o
  -3  10  18      236.04      199.92     34.45 o
  -2  10  18     6257.31     6171.24    118.88 o
  -1  10  18        1.34      -22.27     22.27 o
   0  10  18     2495.02     2495.14     77.40 o
   1  10  18       38.19       69.21     37.31 o
   2  10  18     3331.53     3423.86    131.80 o
   3  10  18        8.64        4.81     28.89 o
  -5  11  18     1400.84     1584.14     56.11 o
  -4  11  18      172.36      147.08     33.36 o
  -3  11  18     1252.59     1131.64     58.65 o
  -2  11  18        5.16       12.74     44.24 o
  -1  11  18     2662.52     2680.17     84.26 o
   0  11  18       42.01       51.76     34.91 o
   1  11  18     3063.65     3407.61    131.20 o
   2  11  18       40.89       30.69     32.50 o
   3  11  18     1370.11     1395.06     90.28 o
  -4  12  18       22.77       28.94     44.54 o
  -3  12  18       24.33        1.55     25.87 o
  -2  12  18        2.16      -27.68     36.11 o
  -1  12  18       20.30       59.58     37.92 o
   0  12  18      173.24      175.74     47.55 o
   1  12  18       10.94       14.44     32.50 o
   2  12  18       30.30       30.69     32.50 o
  -3  13  18      986.49     1014.70     81.25 o
  -2  13  18       45.08        0.60     38.52 o
  -1  13  18     2332.58     2386.89    111.34 o
   0  13  18        2.35       39.12     36.11 o
   1  13  18      565.04      585.59     64.40 o
   2  13  18        0.14        7.82     32.50 o
  -2  14  18     2752.65     2866.55    122.17 o
  -1  14  18      111.15       81.25     40.32 o
   0  14  18     5042.42     5246.82    163.10 o
   1  14  18       80.09      106.53     43.33 o
  -6   1  19     2297.42     2478.51     76.81 o
  -5   1  19       14.21      -12.06     27.87 o
  -4   1  19     2379.62     2293.41     80.42 o
  -3   1  19      215.66      188.42     33.83 o
  -2   1  19     3899.32     3528.35    147.75 o
  -1   1  19       14.71        3.31     24.68 o
   0   1  19      718.09      589.54     44.03 o
   1   1  19       12.64       15.87     22.12 o
   2   1  19     3190.43     3218.34    110.14 o
   3   1  19        0.47      -11.92     19.02 o
   4   1  19     2960.72     3206.02     90.63 o
   5   1  19       10.26       18.09     21.04 o
  -6   2  19      366.21      321.07     34.04 o
  -5   2  19     3780.72     3547.14    163.10 o
  -4   2  19       56.86       81.46     29.28 o
  -3   2  19     4013.56     4039.70    101.71 o
  -2   2  19      463.52      373.74     39.58 o
  -1   2  19     4150.01     3749.78     94.48 o
   0   2  19       22.53        3.33     22.97 o
   1   2  19     1524.79     1479.55     62.72 o
   2   2  19       21.74       16.19     21.69 o
   3   2  19     4534.68     4513.66    125.48 o
   4   2  19        4.95       -0.60     18.93 o
   5   2  19     3515.55     3513.53    134.21 o
  -6   3  19        5.28      -17.47     17.47 o
  -5   3  19       13.02       21.20     29.09 o
  -4   3  19      464.15      430.02     42.98 o
  -3   3  19        4.90        5.41     25.68 o
  -2   3  19        5.38      -13.73     24.89 o
  -1   3  19       27.27       18.67     25.95 o
   0   3  19     1383.09     1425.63     61.48 o
   1   3  19      122.17       69.13     25.87 o
   2   3  19        6.86       -1.04     19.99 o
   3   3  19        0.73       26.61     24.37 o
   4   3  19     1085.12     1251.17     59.57 o
   5   3  19      123.70      131.20     40.92 o
  -6   4  19        0.18      -17.31     17.31 o
  -5   4  19     3527.26     3688.95    148.05 o
  -4   4  19        6.39       -4.16     25.10 o
  -3   4  19      386.66      342.74     40.40 o
  -2   4  19        1.50        2.40     25.32 o
  -1   4  19      655.04      579.86     45.94 o
   0   4  19        0.37       -3.44     22.97 o
   1   4  19      112.12      108.41     29.79 o
   2   4  19        2.83        0.74     20.18 o
   3   4  19     3268.51     3398.75     91.02 o
   4   4  19       17.57       59.73     24.25 o
   5   4  19       17.79        9.63     28.89 o
  -6   5  19     2871.93     2952.52     88.47 o
  -5   5  19       44.54       28.65     29.04 o
  -4   5  19     6446.33     6393.85    131.50 o
  -3   5  19      250.51      211.94     37.22 o
  -2   5  19     2089.73     1843.45    131.50 o
  -1   5  19       25.76      -11.53     24.51 o
   0   5  19     2737.50     2591.00     79.77 o
   1   5  19        6.79      -20.21     20.21 o
   2   5  19     2901.71     2765.25     82.51 o
   3   5  19      111.38       91.91     25.72 o
   4   5  19     3528.15     3721.02    117.06 o
   5   5  19        6.04       -3.61     27.68 o
  -6   6  19       45.47       34.26     22.10 o
  -5   6  19     2445.86     2355.23     83.41 o
  -4   6  19      195.10      167.43     34.87 o
  -3   6  19     1780.67     1733.44     71.70 o
  -2   6  19        6.23       -5.42     26.29 o
  -1   6  19     1821.77     1741.36     69.53 o
   0   6  19       74.90       75.41     27.65 o
   1   6  19     2953.11     2760.37     82.10 o
   2   6  19      107.65      133.42     28.43 o
   3   6  19     1745.26     1766.32     68.28 o
   4   6  19        0.01       -8.43     28.29 o
  -5   7  19        9.95       16.17     28.76 o
  -4   7  19      219.71      221.43     37.02 o
  -3   7  19       31.36       29.92     48.45 o
  -2   7  19       99.64      113.67     31.65 o
  -1   7  19        0.10      -13.54     22.97 o
   0   7  19       26.39        0.60     23.83 o
   1   7  19      105.23       96.65     27.02 o
   2   7  19       29.40       27.78     23.55 o
   3   7  19       15.10       24.49     21.46 o
  -5   8  19     2953.07     2967.06    133.01 o
  -4   8  19      102.83       41.30     30.32 o
  -3   8  19     2384.49     2325.44     80.43 o
  -2   8  19       29.95       20.11     26.77 o
  -1   8  19     2889.53     2795.62     98.10 o
   0   8  19        3.59      -17.87     36.71 o
   1   8  19     1012.55      989.84     55.44 o
   2   8  19       17.44       12.81     22.54 o
   3   8  19     2596.01     2705.26    123.38 o
  -5   9  19      207.43      185.37     57.17 o
  -4   9  19     1870.51     1769.93    119.77 o
  -3   9  19      314.65      291.53     39.32 o
  -2   9  19     5735.48     5546.78    116.82 o
  -1   9  19      124.05       80.38     30.80 o
   0   9  19     2540.00     2437.11     79.03 o
   1   9  19       19.24        5.17     23.59 o
   2   9  19     3279.94     3259.55    132.40 o
  -4  10  19        0.06        1.70     28.87 o
  -3  10  19       14.20       -6.91     25.92 o
  -2  10  19        5.88       -2.14     25.72 o
  -1  10  19      426.94      396.66     41.71 o
   0  10  19       19.95       16.41     25.01 o
   1  10  19      354.44      291.29     54.17 o
  -3  11  19       13.43      -23.41     23.41 o
  -2  11  19      829.82      894.22     57.61 o
  -1  11  19       36.88       54.77     41.53 o
   0  11  19      781.87      758.92     71.62 o
   1  11  19       20.02       36.11     37.92 o
  -2  12  19      153.86      101.71     47.55 o
  -1  12  19     5663.91     5757.78    172.73 o
   0  12  19       18.43      -12.64     34.91 o
  -4   0  20     3596.92     3228.86    134.81 o
  -3   0  20      825.06      581.98     69.81 o
  -2   0  20      817.01      805.26     78.84 o
  -1   0  20      228.25      232.31     53.56 o
   0   0  20     6680.88     6406.57    177.54 o
   1   0  20      345.17      349.67     54.17 o
   2   0  20     4610.59     5081.32    159.49 o
   3   0  20        0.08      -26.48     26.48 o
  -4   1  20      723.33      625.70     51.06 o
  -3   1  20      889.01      786.51     55.24 o
  -2   1  20      779.51      720.13     52.45 o
  -1   1  20     2287.62     2059.64     75.32 o
   0   1  20        7.82       20.63     24.51 o
   1   1  20     1606.53     1721.71     68.93 o
   2   1  20       15.53       40.80     30.39 o
   3   1  20     1259.16     1329.06     67.10 o
   4   1  20        0.01       -6.62     30.09 o
  -4   2  20      550.55      513.11     48.45 o
  -3   2  20      667.34      564.52     48.49 o
  -2   2  20        2.93        8.93     27.85 o
  -1   2  20      211.22      246.07     36.72 o
   0   2  20      510.79      614.04     48.00 o
   1   2  20       10.51       17.39     24.58 o
   2   2  20      794.87      775.06     61.99 o
   3   2  20       49.78       65.40     25.32 o
   4   2  20       76.21       54.17     34.91 o
  -4   3  20        4.31       -7.90     27.81 o
  -3   3  20     1023.73     1000.47     61.04 o
  -2   3  20       86.00       59.21     42.13 o
  -1   3  20     1383.81     1278.20     62.72 o
   0   3  20      135.28      130.58     30.75 o
   1   3  20     4736.68     5210.22    114.26 o
   2   3  20      270.06      223.47     33.67 o
   3   3  20     3954.85     4043.12    102.69 o
   4   3  20       14.98        8.43     31.90 o
  -4   4  20     2808.89     2628.51     88.47 o
  -3   4  20      419.77      382.23     43.19 o
  -2   4  20     1454.54     1341.24     65.47 o
  -1   4  20        7.71       -7.63     24.47 o
   0   4  20     2374.12     2257.77     77.87 o
   1   4  20      120.25      103.76     29.13 o
   2   4  20     3085.98     3306.57     92.27 o
   3   4  20       81.08       38.52     36.11 o
   4   4  20     4044.88     4853.82    157.68 o
  -4   5  20       14.15       10.47     30.99 o
  -3   5  20      757.20      756.70     54.05 o
  -2   5  20      156.29      148.98     34.16 o
  -1   5  20      408.52      386.07     41.41 o
   0   5  20       18.85      -13.05     24.08 o
   1   5  20        0.39       -4.35     24.21 o
   2   5  20      162.67      136.48     30.00 o
   3   5  20      539.53      591.61     65.00 o
  -3   6  20      176.71      137.78     35.29 o
  -2   6  20      353.43      264.46     38.94 o
  -1   6  20       36.38       31.76     28.47 o
   0   6  20     1103.04     1228.50     60.64 o
   1   6  20      204.84      144.41     31.03 o
   2   6  20     2338.54     2362.82    111.34 o
   3   6  20       54.28       68.01     37.92 o
  -3   7  20     1760.87     1829.92     76.59 o
  -2   7  20       42.99        9.88     27.68 o
  -1   7  20     3132.20     3197.08     92.73 o
   0   7  20        6.75       16.48     27.02 o
   1   7  20     2089.80     2170.99     78.70 o
   2   7  20       30.20      -10.23     31.90 o
  -3   8  20      408.74      361.26     42.77 o
  -2   8  20     2096.06     2133.03     79.53 o
  -1   8  20      120.95      120.82     39.72 o
   0   8  20      225.59      180.33     34.26 o
   1   8  20       70.54        0.60     36.71 o
  -3   9  20       22.01      -28.29     40.92 o
  -2   9  20        0.69        5.92     29.78 o
  -1   9  20      655.67      656.02     52.55 o
   0   9  20        0.45      -18.66     37.92 o
  -2  10  20     3460.37     3515.34    139.02 o
  -1  10  20        1.54      -36.11     36.11 o
  -2   1  21     1384.69     1268.70     66.98 o
  -1   1  21       60.37       45.06     30.37 o
   0   1  21     6485.82     7260.59    138.95 o
   1   1  21        6.36      -12.98     23.97 o
  -2   2  21      350.83      329.21     59.58 o
  -1   2  21     6171.97     6551.16    132.54 o
   0   2  21       12.90       -9.33     25.11 o
   1   2  21     3635.93     3609.22    139.63 o
   2   2  21        8.64      -30.69     30.69 o
  -2   3  21      198.17      240.13     54.17 o
  -1   3  21        3.68        8.43     41.53 o
   0   3  21      715.29      603.04     48.93 o
   1   3  21        0.08        9.63     37.31 o
   2   3  21      697.07      873.27     76.43 o
  -2   4  21        7.48      -36.71     39.72 o
  -1   4  21     1676.77     1595.47    102.91 o
   0   4  21       53.76       -9.63     39.72 o
   1   4  21      359.85      385.18     60.79 o
   2   4  21       38.11       40.92     39.12 o
  -1   5  21       68.39      -13.84     36.71 o
   0   5  21     2722.33     2626.42    122.77 o
   1   5  21        1.44      -30.09     30.09 o
  -1   6  21      942.28      919.01     81.25 o
   0   6  21        6.55      -16.25     36.11 o
   1   6  21     2583.79     2655.31    123.38 o
  -1   7  21       44.14       45.74     45.14 o
   0   7  21       52.44       29.49     38.52 o
 
